# Supplementary material for: Unraveling multimodality of digital health records by comparing mortality trajectories of diagnoses of diseases from over 12 million patients
Source: PLoS One. 2025 Feb 4;20(2):e0314993. doi: 10.1371/journal.pone.0314993 (PMC11793822; doi:10.1371/journal.pone.0314993)
Supplement: S1 Data — (XLSX) [file pone.0314993.s001.xlsx]

## Sheet: USSID
Supplemental Data1. List of temporally correlated disease pairs in the USSID and the NISK
ID # of trajectory set by initial disease	ICD9CM code of inital disease	ICD9CM code of prior disease	name of prior disease	ICD9CM code of posterior disease/death	name of posterior disease/death	edgeType (Dis_Dis:Disease to Disease, Dis_diedOut: Disease to death)	number of transferred patient from prior disease	mean age of transferred patient from prior disease
mergePATH:0	ICD9:486	ICD9:008	Intestinal infections due to other organisms	ICD9:008_died	Intestinal infections due to other organisms_died	Dis_diedOut	139	80.8561
mergePATH:0	ICD9:486	ICD9:011	Pulmonary tuberculosis	ICD9:011_died	Pulmonary tuberculosis_died	Dis_diedOut	14	77.3571
mergePATH:0	ICD9:486	ICD9:038	Septicemia	ICD9:038_died	Septicemia_died	Dis_diedOut	3755	75.211
mergePATH:0	ICD9:486	ICD9:114	Coccidioidomycosis	ICD9:114_died	Coccidioidomycosis_died	Dis_diedOut	10	50.8
mergePATH:0	ICD9:486	ICD9:117	Other mycoses	ICD9:117_died	Other mycoses_died	Dis_diedOut	36	66.7222
mergePATH:0	ICD9:486	ICD9:428	Heart failure	ICD9:428_died	Heart failure_died	Dis_diedOut	632	79.3275
mergePATH:0	ICD9:486	ICD9:482	Other bacterial pneumonia	ICD9:482_died	Other bacterial pneumonia_died	Dis_diedOut	364	76.9532
mergePATH:0	ICD9:486	ICD9:486	Pneumonia, organism NOS	ICD9:486_died	Pneumonia, organism NOS_died	Dis_diedOut	2515	72.9522
mergePATH:0	ICD9:486	ICD9:507	Pneumonitis due to solids and liquids	ICD9:507_died	Pneumonitis due to solids and liquids_died	Dis_diedOut	848	81.2724
mergePATH:0	ICD9:486	ICD9:510	Empyema	ICD9:510_died	Empyema_died	Dis_diedOut	16	74.0625
mergePATH:0	ICD9:486	ICD9:511	Pleurisy	ICD9:511_died	Pleurisy_died	Dis_diedOut	96	74.5729
mergePATH:0	ICD9:486	ICD9:515	Postinflam pulm fibrosis	ICD9:515_died	Postinflam pulm fibrosis_died	Dis_diedOut	79	74.6203
mergePATH:0	ICD9:486	ICD9:516	Other alveolar and parietoalveolar pneumonopathy	ICD9:516_died	Other alveolar and parietoalveolar pneumonopathy_died	Dis_diedOut	35	70.0286
mergePATH:0	ICD9:486	ICD9:518	Other diseases of lung	ICD9:518_died	Other diseases of lung_died	Dis_diedOut	1947	71.3248
mergePATH:0	ICD9:486	ICD9:486	Pneumonia, organism NOS	ICD9:008	Intestinal infections due to other organisms	Dis_Dis	932	75.3215
mergePATH:0	ICD9:486	ICD9:486	Pneumonia, organism NOS	ICD9:011	Pulmonary tuberculosis	Dis_Dis	55	70.7091
mergePATH:0	ICD9:486	ICD9:482	Other bacterial pneumonia	ICD9:038	Septicemia	Dis_Dis	329	71.845
mergePATH:0	ICD9:486	ICD9:486	Pneumonia, organism NOS	ICD9:038	Septicemia	Dis_Dis	8130	74.3979
mergePATH:0	ICD9:486	ICD9:507	Pneumonitis due to solids and liquids	ICD9:038	Septicemia	Dis_Dis	539	76.8978
mergePATH:0	ICD9:486	ICD9:518	Other diseases of lung	ICD9:038	Septicemia	Dis_Dis	687	68.7564
mergePATH:0	ICD9:486	ICD9:486	Pneumonia, organism NOS	ICD9:114	Coccidioidomycosis	Dis_Dis	59	54.661
mergePATH:0	ICD9:486	ICD9:486	Pneumonia, organism NOS	ICD9:117	Other mycoses	Dis_Dis	128	67.1875
mergePATH:0	ICD9:486	ICD9:486	Pneumonia, organism NOS	ICD9:428	Heart failure	Dis_Dis	5336	75.9608
mergePATH:0	ICD9:486	ICD9:486	Pneumonia, organism NOS	ICD9:482	Other bacterial pneumonia	Dis_Dis	1783	72.0331
mergePATH:0	ICD9:486	ICD9:486	Pneumonia, organism NOS	ICD9:507	Pneumonitis due to solids and liquids	Dis_Dis	2883	78.179
mergePATH:0	ICD9:486	ICD9:486	Pneumonia, organism NOS	ICD9:510	Empyema	Dis_Dis	118	61.5
mergePATH:0	ICD9:486	ICD9:486	Pneumonia, organism NOS	ICD9:511	Pleurisy	Dis_Dis	764	69.6715
mergePATH:0	ICD9:486	ICD9:486	Pneumonia, organism NOS	ICD9:515	Postinflam pulm fibrosis	Dis_Dis	360	71.0111
mergePATH:0	ICD9:486	ICD9:486	Pneumonia, organism NOS	ICD9:516	Other alveolar and parietoalveolar pneumonopathy	Dis_Dis	166	68.759
mergePATH:0	ICD9:486	ICD9:428	Heart failure	ICD9:518	Other diseases of lung	Dis_Dis	479	72.2259
mergePATH:0	ICD9:486	ICD9:486	Pneumonia, organism NOS	ICD9:518	Other diseases of lung	Dis_Dis	4479	71.3635
mergePATH:0	ICD9:486	ICD9:511	Pleurisy	ICD9:518	Other diseases of lung	Dis_Dis	62	66.6613
mergePATH:0	ICD9:486	ICD9:515	Postinflam pulm fibrosis	ICD9:518	Other diseases of lung	Dis_Dis	46	70.0435
mergePATH:0	ICD9:486	ICD9:516	Other alveolar and parietoalveolar pneumonopathy	ICD9:518	Other diseases of lung	Dis_Dis	29	69.1724
mergePATH:1	ICD9:518	ICD9:038	Septicemia	ICD9:038_died	Septicemia_died	Dis_diedOut	2136	72.8933
mergePATH:1	ICD9:518	ICD9:518	Other diseases of lung	ICD9:518_died	Other diseases of lung_died	Dis_diedOut	1769	70.0204
mergePATH:1	ICD9:518	ICD9:519	Other diseases of respiratory system	ICD9:519_died	Other diseases of respiratory system_died	Dis_diedOut	17	61.7647
mergePATH:1	ICD9:518	ICD9:518	Other diseases of lung	ICD9:038	Septicemia	Dis_Dis	6600	71.5649
mergePATH:1	ICD9:518	ICD9:518	Other diseases of lung	ICD9:519	Other diseases of respiratory system	Dis_Dis	221	61.7773
mergePATH:2	ICD9:599	ICD9:008	Intestinal infections due to other organisms	ICD9:008_died	Intestinal infections due to other organisms_died	Dis_diedOut	49	82.9184
mergePATH:2	ICD9:599	ICD9:038	Septicemia	ICD9:038_died	Septicemia_died	Dis_diedOut	2036	79.714
mergePATH:2	ICD9:599	ICD9:507	Pneumonitis due to solids and liquids	ICD9:507_died	Pneumonitis due to solids and liquids_died	Dis_diedOut	352	83.4915
mergePATH:2	ICD9:599	ICD9:599	Other disorders of urethra and urinary tract	ICD9:599_died	Other disorders of urethra and urinary tract_died	Dis_diedOut	250	82.1962
mergePATH:2	ICD9:599	ICD9:599	Other disorders of urethra and urinary tract	ICD9:008	Intestinal infections due to other organisms	Dis_Dis	605	75.8306
mergePATH:2	ICD9:599	ICD9:507	Pneumonitis due to solids and liquids	ICD9:038	Septicemia	Dis_Dis	324	78.7963
mergePATH:2	ICD9:599	ICD9:599	Other disorders of urethra and urinary tract	ICD9:038	Septicemia	Dis_Dis	5695	75.7332
mergePATH:2	ICD9:599	ICD9:599	Other disorders of urethra and urinary tract	ICD9:507	Pneumonitis due to solids and liquids	Dis_Dis	1273	80.7398
mergePATH:3	ICD9:507	ICD9:038	Septicemia	ICD9:038_died	Septicemia_died	Dis_diedOut	1878	78.311
mergePATH:3	ICD9:507	ICD9:507	Pneumonitis due to solids and liquids	ICD9:507_died	Pneumonitis due to solids and liquids_died	Dis_diedOut	1289	78.273
mergePATH:3	ICD9:507	ICD9:518	Other diseases of lung	ICD9:518_died	Other diseases of lung_died	Dis_diedOut	637	78.7296
mergePATH:3	ICD9:507	ICD9:507	Pneumonitis due to solids and liquids	ICD9:038	Septicemia	Dis_Dis	5216	77.7409
mergePATH:3	ICD9:507	ICD9:518	Other diseases of lung	ICD9:038	Septicemia	Dis_Dis	379	74.3483
mergePATH:3	ICD9:507	ICD9:507	Pneumonitis due to solids and liquids	ICD9:518	Other diseases of lung	Dis_Dis	1965	75.274
mergePATH:4	ICD9:410	ICD9:038	Septicemia	ICD9:038_died	Septicemia_died	Dis_diedOut	50	73.1076
mergePATH:4	ICD9:410	ICD9:404	Hypertensive heart and chronic kidney disease	ICD9:404_died	Hypertensive heart and chronic kidney disease_died	Dis_diedOut	40	76.075
mergePATH:4	ICD9:410	ICD9:410	Acute myocardial infarction	ICD9:410_died	Acute myocardial infarction_died	Dis_diedOut	1211	74.8249
mergePATH:4	ICD9:410	ICD9:411	Other acute and subacute forms of ischemic heart disease	ICD9:411_died	Other acute and subacute forms of ischemic heart disease_died	Dis_diedOut	3	70.3333
mergePATH:4	ICD9:410	ICD9:414	Other forms of chronic ischemic heart disease	ICD9:414_died	Other forms of chronic ischemic heart disease_died	Dis_diedOut	150	74.3733
mergePATH:4	ICD9:410	ICD9:428	Heart failure	ICD9:428_died	Heart failure_died	Dis_diedOut	674	79.319
mergePATH:4	ICD9:410	ICD9:429	Ill-defined descriptions and complications of heart disease	ICD9:429_died	Ill-defined descriptions and complications of heart disease_died	Dis_diedOut	14	77.0714
mergePATH:4	ICD9:410	ICD9:458	Hypotension	ICD9:458_died	Hypotension_died	Dis_diedOut	3	79
mergePATH:4	ICD9:410	ICD9:518	Other diseases of lung	ICD9:518_died	Other diseases of lung_died	Dis_diedOut	100	72.23
mergePATH:4	ICD9:410	ICD9:404	Hypertensive heart and chronic kidney disease	ICD9:038	Septicemia	Dis_Dis	55	72.2182
mergePATH:4	ICD9:410	ICD9:458	Hypotension	ICD9:038	Septicemia	Dis_Dis	5	73.8
mergePATH:4	ICD9:410	ICD9:518	Other diseases of lung	ICD9:038	Septicemia	Dis_Dis	43	75.093
mergePATH:4	ICD9:410	ICD9:410	Acute myocardial infarction	ICD9:404	Hypertensive heart and chronic kidney disease	Dis_Dis	493	74.2272
mergePATH:4	ICD9:410	ICD9:410	Acute myocardial infarction	ICD9:411	Other acute and subacute forms of ischemic heart disease	Dis_Dis	406	64.6404
mergePATH:4	ICD9:410	ICD9:410	Acute myocardial infarction	ICD9:414	Other forms of chronic ischemic heart disease	Dis_Dis	4271	68.1288
mergePATH:4	ICD9:410	ICD9:410	Acute myocardial infarction	ICD9:428	Heart failure	Dis_Dis	5177	75.0114
mergePATH:4	ICD9:410	ICD9:410	Acute myocardial infarction	ICD9:429	Ill-defined descriptions and complications of heart disease	Dis_Dis	79	67.2785
mergePATH:4	ICD9:410	ICD9:414	Other forms of chronic ischemic heart disease	ICD9:458	Hypotension	Dis_Dis	40	68.725
mergePATH:4	ICD9:410	ICD9:428	Heart failure	ICD9:518	Other diseases of lung	Dis_Dis	290	70.7276
mergePATH:5	ICD9:428	ICD9:008	Intestinal infections due to other organisms	ICD9:008_died	Intestinal infections due to other organisms_died	Dis_diedOut	128	82.811
mergePATH:5	ICD9:428	ICD9:038	Septicemia	ICD9:038_died	Septicemia_died	Dis_diedOut	886	74.0272
mergePATH:5	ICD9:428	ICD9:112	Candidiasis	ICD9:112_died	Candidiasis_died	Dis_diedOut	21	76.2857
mergePATH:5	ICD9:428	ICD9:276	Disorders of fluid, electrolyte, and acid-base balance	ICD9:276_died	Disorders of fluid, electrolyte, and acid-base balance_died	Dis_diedOut	144	78.0903
mergePATH:5	ICD9:428	ICD9:348	Other conditions of brain	ICD9:348_died	Other conditions of brain_died	Dis_diedOut	116	71.3793
mergePATH:5	ICD9:428	ICD9:396	Diseases of mitral and aortic valves	ICD9:396_died	Diseases of mitral and aortic valves_died	Dis_diedOut	41	75.6585
mergePATH:5	ICD9:428	ICD9:403	Hypertensive chronic kidney disease	ICD9:403_died	Hypertensive chronic kidney disease_died	Dis_diedOut	75	74.8933
mergePATH:5	ICD9:428	ICD9:404	Hypertensive heart and chronic kidney disease	ICD9:404_died	Hypertensive heart and chronic kidney disease_died	Dis_diedOut	224	75.5759
mergePATH:5	ICD9:428	ICD9:424	Other diseases of endocardium	ICD9:424_died	Other diseases of endocardium_died	Dis_diedOut	149	77.9799
mergePATH:5	ICD9:428	ICD9:425	Cardiomyopathy	ICD9:425_died	Cardiomyopathy_died	Dis_diedOut	79	64.4557
mergePATH:5	ICD9:428	ICD9:428	Heart failure	ICD9:428_died	Heart failure_died	Dis_diedOut	2163	76.3279
mergePATH:5	ICD9:428	ICD9:440	Atherosclerosis	ICD9:440_died	Atherosclerosis_died	Dis_diedOut	78	75.9359
mergePATH:5	ICD9:428	ICD9:458	Hypotension	ICD9:458_died	Hypotension_died	Dis_diedOut	65	77.5538
mergePATH:5	ICD9:428	ICD9:482	Other bacterial pneumonia	ICD9:482_died	Other bacterial pneumonia_died	Dis_diedOut	162	77.4753
mergePATH:5	ICD9:428	ICD9:496	Chr airway obstruct NEC	ICD9:496_died	Chr airway obstruct NEC_died	Dis_diedOut	25	78.6
mergePATH:5	ICD9:428	ICD9:507	Pneumonitis due to solids and liquids	ICD9:507_died	Pneumonitis due to solids and liquids_died	Dis_diedOut	7	84.7143
mergePATH:5	ICD9:428	ICD9:511	Pleurisy	ICD9:511_died	Pleurisy_died	Dis_diedOut	84	79.6867
mergePATH:5	ICD9:428	ICD9:518	Other diseases of lung	ICD9:518_died	Other diseases of lung_died	Dis_diedOut	1902	73.2828
mergePATH:5	ICD9:428	ICD9:578	Gastrointestinal hemorrhage	ICD9:578_died	Gastrointestinal hemorrhage_died	Dis_diedOut	113	78.1239
mergePATH:5	ICD9:428	ICD9:584	Acute kidney failure	ICD9:584_died	Acute kidney failure_died	Dis_diedOut	643	78.1726
mergePATH:5	ICD9:428	ICD9:585	Chronic kidney disease (CKD)	ICD9:585_died	Chronic kidney disease (CKD)_died	Dis_diedOut	48	75.0208
mergePATH:5	ICD9:428	ICD9:428	Heart failure	ICD9:008	Intestinal infections due to other organisms	Dis_Dis	904	76.448
mergePATH:5	ICD9:428	ICD9:440	Atherosclerosis	ICD9:008	Intestinal infections due to other organisms	Dis_Dis	12	76.9167
mergePATH:5	ICD9:428	ICD9:276	Disorders of fluid, electrolyte, and acid-base balance	ICD9:038	Septicemia	Dis_Dis	333	72.2432
mergePATH:5	ICD9:428	ICD9:348	Other conditions of brain	ICD9:038	Septicemia	Dis_Dis	57	71.1404
mergePATH:5	ICD9:428	ICD9:403	Hypertensive chronic kidney disease	ICD9:038	Septicemia	Dis_Dis	148	66.1622
mergePATH:5	ICD9:428	ICD9:404	Hypertensive heart and chronic kidney disease	ICD9:038	Septicemia	Dis_Dis	241	72.8506
mergePATH:5	ICD9:428	ICD9:458	Hypotension	ICD9:038	Septicemia	Dis_Dis	113	76.0442
mergePATH:5	ICD9:428	ICD9:482	Other bacterial pneumonia	ICD9:038	Septicemia	Dis_Dis	142	74.4155
mergePATH:5	ICD9:428	ICD9:507	Pneumonitis due to solids and liquids	ICD9:038	Septicemia	Dis_Dis	5	73.4
mergePATH:5	ICD9:428	ICD9:518	Other diseases of lung	ICD9:038	Septicemia	Dis_Dis	532	75.6263
mergePATH:5	ICD9:428	ICD9:584	Acute kidney failure	ICD9:038	Septicemia	Dis_Dis	493	74.7525
mergePATH:5	ICD9:428	ICD9:428	Heart failure	ICD9:112	Candidiasis	Dis_Dis	150	76.4133
mergePATH:5	ICD9:428	ICD9:428	Heart failure	ICD9:276	Disorders of fluid, electrolyte, and acid-base balance	Dis_Dis	2606	72.2004
mergePATH:5	ICD9:428	ICD9:428	Heart failure	ICD9:348	Other conditions of brain	Dis_Dis	422	72.8009
mergePATH:5	ICD9:428	ICD9:428	Heart failure	ICD9:396	Diseases of mitral and aortic valves	Dis_Dis	278	75.9353
mergePATH:5	ICD9:428	ICD9:428	Heart failure	ICD9:403	Hypertensive chronic kidney disease	Dis_Dis	1098	65.9144
mergePATH:5	ICD9:428	ICD9:428	Heart failure	ICD9:404	Hypertensive heart and chronic kidney disease	Dis_Dis	2239	72.2586
mergePATH:5	ICD9:428	ICD9:428	Heart failure	ICD9:424	Other diseases of endocardium	Dis_Dis	1122	75.1996
mergePATH:5	ICD9:428	ICD9:428	Heart failure	ICD9:425	Cardiomyopathy	Dis_Dis	508	58.2421
mergePATH:5	ICD9:428	ICD9:428	Heart failure	ICD9:440	Atherosclerosis	Dis_Dis	696	75
mergePATH:5	ICD9:428	ICD9:428	Heart failure	ICD9:458	Hypotension	Dis_Dis	870	74.477
mergePATH:5	ICD9:428	ICD9:428	Heart failure	ICD9:482	Other bacterial pneumonia	Dis_Dis	874	75.3421
mergePATH:5	ICD9:428	ICD9:428	Heart failure	ICD9:496	Chr airway obstruct NEC	Dis_Dis	149	74.1611
mergePATH:5	ICD9:428	ICD9:578	Gastrointestinal hemorrhage	ICD9:507	Pneumonitis due to solids and liquids	Dis_Dis	27	79.5556
mergePATH:5	ICD9:428	ICD9:424	Other diseases of endocardium	ICD9:511	Pleurisy	Dis_Dis	13	75.0769
mergePATH:5	ICD9:428	ICD9:428	Heart failure	ICD9:511	Pleurisy	Dis_Dis	768	73.7331
mergePATH:5	ICD9:428	ICD9:396	Diseases of mitral and aortic valves	ICD9:518	Other diseases of lung	Dis_Dis	14	72.8571
mergePATH:5	ICD9:428	ICD9:428	Heart failure	ICD9:518	Other diseases of lung	Dis_Dis	4881	72.9959
mergePATH:5	ICD9:428	ICD9:511	Pleurisy	ICD9:518	Other diseases of lung	Dis_Dis	57	72.1696
mergePATH:5	ICD9:428	ICD9:428	Heart failure	ICD9:578	Gastrointestinal hemorrhage	Dis_Dis	1115	76.4126
mergePATH:5	ICD9:428	ICD9:428	Heart failure	ICD9:584	Acute kidney failure	Dis_Dis	4116	75.3163
mergePATH:5	ICD9:428	ICD9:428	Heart failure	ICD9:585	Chronic kidney disease (CKD)	Dis_Dis	216	68.4259
mergePATH:6	ICD9:584	ICD9:008	Intestinal infections due to other organisms	ICD9:008_died	Intestinal infections due to other organisms_died	Dis_diedOut	60	79.4333
mergePATH:6	ICD9:584	ICD9:038	Septicemia	ICD9:038_died	Septicemia_died	Dis_diedOut	2066	74.633
mergePATH:6	ICD9:584	ICD9:403	Hypertensive chronic kidney disease	ICD9:403_died	Hypertensive chronic kidney disease_died	Dis_diedOut	51	74.7843
mergePATH:6	ICD9:584	ICD9:458	Hypotension	ICD9:458_died	Hypotension_died	Dis_diedOut	28	77.7143
mergePATH:6	ICD9:584	ICD9:507	Pneumonitis due to solids and liquids	ICD9:507_died	Pneumonitis due to solids and liquids_died	Dis_diedOut	297	81.0236
mergePATH:6	ICD9:584	ICD9:514	Pulm congest/hypostasis	ICD9:514_died	Pulm congest/hypostasis_died	Dis_diedOut	1	80
mergePATH:6	ICD9:584	ICD9:584	Acute kidney failure	ICD9:584_died	Acute kidney failure_died	Dis_diedOut	480	75.797
mergePATH:6	ICD9:584	ICD9:585	Chronic kidney disease (CKD)	ICD9:585_died	Chronic kidney disease (CKD)_died	Dis_diedOut	35	76.0286
mergePATH:6	ICD9:584	ICD9:586	Renal failure NOS	ICD9:586_died	Renal failure NOS_died	Dis_diedOut	13	82.3846
mergePATH:6	ICD9:584	ICD9:600	Hyperplasia of prostate	ICD9:600_died	Hyperplasia of prostate_died	Dis_diedOut	4	84
mergePATH:6	ICD9:584	ICD9:584	Acute kidney failure	ICD9:008	Intestinal infections due to other organisms	Dis_Dis	536	74.5093
mergePATH:6	ICD9:584	ICD9:403	Hypertensive chronic kidney disease	ICD9:038	Septicemia	Dis_Dis	102	65.4412
mergePATH:6	ICD9:584	ICD9:458	Hypotension	ICD9:038	Septicemia	Dis_Dis	52	72.2692
mergePATH:6	ICD9:584	ICD9:507	Pneumonitis due to solids and liquids	ICD9:038	Septicemia	Dis_Dis	178	78.4607
mergePATH:6	ICD9:584	ICD9:584	Acute kidney failure	ICD9:038	Septicemia	Dis_Dis	4768	73.8461
mergePATH:6	ICD9:584	ICD9:584	Acute kidney failure	ICD9:403	Hypertensive chronic kidney disease	Dis_Dis	697	64.3659
mergePATH:6	ICD9:584	ICD9:584	Acute kidney failure	ICD9:458	Hypotension	Dis_Dis	346	71.2977
mergePATH:6	ICD9:584	ICD9:584	Acute kidney failure	ICD9:507	Pneumonitis due to solids and liquids	Dis_Dis	835	79.8407
mergePATH:6	ICD9:584	ICD9:584	Acute kidney failure	ICD9:514	Pulm congest/hypostasis	Dis_Dis	25	66.52
mergePATH:6	ICD9:584	ICD9:584	Acute kidney failure	ICD9:585	Chronic kidney disease (CKD)	Dis_Dis	159	68.3585
mergePATH:6	ICD9:584	ICD9:584	Acute kidney failure	ICD9:586	Renal failure NOS	Dis_Dis	37	72.5676
mergePATH:6	ICD9:584	ICD9:584	Acute kidney failure	ICD9:600	Hyperplasia of prostate	Dis_Dis	170	76.5471
mergePATH:7	ICD9:491	ICD9:008	Intestinal infections due to other organisms	ICD9:008_died	Intestinal infections due to other organisms_died	Dis_diedOut	69	77.8986
mergePATH:7	ICD9:491	ICD9:038	Septicemia	ICD9:038_died	Septicemia_died	Dis_diedOut	323	72.8787
mergePATH:7	ICD9:491	ICD9:112	Candidiasis	ICD9:112_died	Candidiasis_died	Dis_diedOut	12	76
mergePATH:7	ICD9:491	ICD9:117	Other mycoses	ICD9:117_died	Other mycoses_died	Dis_diedOut	26	76
mergePATH:7	ICD9:491	ICD9:162	Malignant neoplasm of trachea, bronchus, and lung	ICD9:162_died	Malignant neoplasm of trachea, bronchus, and lung_died	Dis_diedOut	166	69.9699
mergePATH:7	ICD9:491	ICD9:458	Hypotension	ICD9:458_died	Hypotension_died	Dis_diedOut	13	79.0769
mergePATH:7	ICD9:491	ICD9:482	Other bacterial pneumonia	ICD9:482_died	Other bacterial pneumonia_died	Dis_diedOut	176	76.5909
mergePATH:7	ICD9:491	ICD9:486	Pneumonia, organism NOS	ICD9:486_died	Pneumonia, organism NOS_died	Dis_diedOut	387	76.2403
mergePATH:7	ICD9:491	ICD9:491	Chronic bronchitis	ICD9:491_died	Chronic bronchitis_died	Dis_diedOut	740	73.6956
mergePATH:7	ICD9:491	ICD9:496	Chr airway obstruct NEC	ICD9:496_died	Chr airway obstruct NEC_died	Dis_diedOut	91	77.0769
mergePATH:7	ICD9:491	ICD9:507	Pneumonitis due to solids and liquids	ICD9:507_died	Pneumonitis due to solids and liquids_died	Dis_diedOut	233	80.2318
mergePATH:7	ICD9:491	ICD9:518	Other diseases of lung	ICD9:518_died	Other diseases of lung_died	Dis_diedOut	1616	73.19
mergePATH:7	ICD9:491	ICD9:491	Chronic bronchitis	ICD9:008	Intestinal infections due to other organisms	Dis_Dis	354	74.4633
mergePATH:7	ICD9:491	ICD9:458	Hypotension	ICD9:038	Septicemia	Dis_Dis	34	72.7941
mergePATH:7	ICD9:491	ICD9:482	Other bacterial pneumonia	ICD9:038	Septicemia	Dis_Dis	166	73.3916
mergePATH:7	ICD9:491	ICD9:507	Pneumonitis due to solids and liquids	ICD9:038	Septicemia	Dis_Dis	166	76.8855
mergePATH:7	ICD9:491	ICD9:518	Other diseases of lung	ICD9:038	Septicemia	Dis_Dis	574	66.354
mergePATH:7	ICD9:491	ICD9:491	Chronic bronchitis	ICD9:112	Candidiasis	Dis_Dis	94	72.7872
mergePATH:7	ICD9:491	ICD9:491	Chronic bronchitis	ICD9:117	Other mycoses	Dis_Dis	73	72.4795
mergePATH:7	ICD9:491	ICD9:491	Chronic bronchitis	ICD9:162	Malignant neoplasm of trachea, bronchus, and lung	Dis_Dis	499	71.0321
mergePATH:7	ICD9:491	ICD9:491	Chronic bronchitis	ICD9:458	Hypotension	Dis_Dis	232	73.0991
mergePATH:7	ICD9:491	ICD9:491	Chronic bronchitis	ICD9:482	Other bacterial pneumonia	Dis_Dis	1019	72.9941
mergePATH:7	ICD9:491	ICD9:491	Chronic bronchitis	ICD9:486	Pneumonia, organism NOS	Dis_Dis	3721	72.846
mergePATH:7	ICD9:491	ICD9:491	Chronic bronchitis	ICD9:496	Chr airway obstruct NEC	Dis_Dis	339	73.4248
mergePATH:7	ICD9:491	ICD9:491	Chronic bronchitis	ICD9:507	Pneumonitis due to solids and liquids	Dis_Dis	892	77.528
mergePATH:7	ICD9:491	ICD9:162	Malignant neoplasm of trachea, bronchus, and lung	ICD9:518	Other diseases of lung	Dis_Dis	48	71.6042
mergePATH:7	ICD9:491	ICD9:486	Pneumonia, organism NOS	ICD9:518	Other diseases of lung	Dis_Dis	620	69.7081
mergePATH:7	ICD9:491	ICD9:491	Chronic bronchitis	ICD9:518	Other diseases of lung	Dis_Dis	4528	70.333
mergePATH:8	ICD9:296	ICD9:295	Schizophrenic disorders	ICD9:295_died	Schizophrenic disorders_died	Dis_diedOut	5	51.4
mergePATH:8	ICD9:296	ICD9:296	Episodic mood disorders	ICD9:296_died	Episodic mood disorders_died	Dis_diedOut	1	55
mergePATH:8	ICD9:296	ICD9:296	Episodic mood disorders	ICD9:292	Drug-induced mental disorders	Dis_Dis	674	40.5744
mergePATH:8	ICD9:296	ICD9:296	Episodic mood disorders	ICD9:295	Schizophrenic disorders	Dis_Dis	3674	42.69
mergePATH:8	ICD9:296	ICD9:296	Episodic mood disorders	ICD9:300	Anxiety, dissociative and somatoform disorders	Dis_Dis	295	44.2136
mergePATH:8	ICD9:296	ICD9:296	Episodic mood disorders	ICD9:305	Nondependent abuse of drugs	Dis_Dis	179	40.3977
mergePATH:8	ICD9:296	ICD9:295	Schizophrenic disorders	ICD9:728	Disorders of muscle, ligament, and fascia	Dis_Dis	23	44.0435
mergePATH:9	ICD9:276	ICD9:038	Septicemia	ICD9:038_died	Septicemia_died	Dis_diedOut	1563	76.9364
mergePATH:9	ICD9:276	ICD9:276	Disorders of fluid, electrolyte, and acid-base balance	ICD9:276_died	Disorders of fluid, electrolyte, and acid-base balance_died	Dis_diedOut	147	77.7601
mergePATH:9	ICD9:276	ICD9:482	Other bacterial pneumonia	ICD9:482_died	Other bacterial pneumonia_died	Dis_diedOut	71	76.1408
mergePATH:9	ICD9:276	ICD9:507	Pneumonitis due to solids and liquids	ICD9:507_died	Pneumonitis due to solids and liquids_died	Dis_diedOut	251	80.3
mergePATH:9	ICD9:276	ICD9:276	Disorders of fluid, electrolyte, and acid-base balance	ICD9:038	Septicemia	Dis_Dis	3633	71.9639
mergePATH:9	ICD9:276	ICD9:482	Other bacterial pneumonia	ICD9:038	Septicemia	Dis_Dis	75	71.3067
mergePATH:9	ICD9:276	ICD9:507	Pneumonitis due to solids and liquids	ICD9:038	Septicemia	Dis_Dis	148	76.5676
mergePATH:9	ICD9:276	ICD9:276	Disorders of fluid, electrolyte, and acid-base balance	ICD9:482	Other bacterial pneumonia	Dis_Dis	309	71.1553
mergePATH:9	ICD9:276	ICD9:276	Disorders of fluid, electrolyte, and acid-base balance	ICD9:507	Pneumonitis due to solids and liquids	Dis_Dis	785	77.5672
mergePATH:10	ICD9:482	ICD9:038	Septicemia	ICD9:038_died	Septicemia_died	Dis_diedOut	851	76.0094
mergePATH:10	ICD9:482	ICD9:482	Other bacterial pneumonia	ICD9:482_died	Other bacterial pneumonia_died	Dis_diedOut	318	78.7697
mergePATH:10	ICD9:482	ICD9:482	Other bacterial pneumonia	ICD9:038	Septicemia	Dis_Dis	2358	73.9444
mergePATH:11	ICD9:571	ICD9:038	Septicemia	ICD9:038_died	Septicemia_died	Dis_diedOut	836	58.247
mergePATH:11	ICD9:571	ICD9:070	Viral hepatitis	ICD9:070_died	Viral hepatitis_died	Dis_diedOut	140	55.8786
mergePATH:11	ICD9:571	ICD9:276	Disorders of fluid, electrolyte, and acid-base balance	ICD9:276_died	Disorders of fluid, electrolyte, and acid-base balance_died	Dis_diedOut	23	63.0435
mergePATH:11	ICD9:571	ICD9:571	Chronic liver disease and cirrhosis	ICD9:571_died	Chronic liver disease and cirrhosis_died	Dis_diedOut	702	57.2175
mergePATH:11	ICD9:571	ICD9:572	Liver abscess and sequelae of chronic liver disease	ICD9:572_died	Liver abscess and sequelae of chronic liver disease_died	Dis_diedOut	446	55.6054
mergePATH:11	ICD9:571	ICD9:584	Acute kidney failure	ICD9:584_died	Acute kidney failure_died	Dis_diedOut	90	58.0222
mergePATH:11	ICD9:571	ICD9:070	Viral hepatitis	ICD9:038	Septicemia	Dis_Dis	95	57.1895
mergePATH:11	ICD9:571	ICD9:276	Disorders of fluid, electrolyte, and acid-base balance	ICD9:038	Septicemia	Dis_Dis	49	56.2653
mergePATH:11	ICD9:571	ICD9:571	Chronic liver disease and cirrhosis	ICD9:038	Septicemia	Dis_Dis	1234	57.5454
mergePATH:11	ICD9:571	ICD9:572	Liver abscess and sequelae of chronic liver disease	ICD9:038	Septicemia	Dis_Dis	242	57.3182
mergePATH:11	ICD9:571	ICD9:584	Acute kidney failure	ICD9:038	Septicemia	Dis_Dis	60	60.1167
mergePATH:11	ICD9:571	ICD9:571	Chronic liver disease and cirrhosis	ICD9:070	Viral hepatitis	Dis_Dis	805	55.4323
mergePATH:11	ICD9:571	ICD9:571	Chronic liver disease and cirrhosis	ICD9:276	Disorders of fluid, electrolyte, and acid-base balance	Dis_Dis	345	56.7826
mergePATH:11	ICD9:571	ICD9:571	Chronic liver disease and cirrhosis	ICD9:572	Liver abscess and sequelae of chronic liver disease	Dis_Dis	1901	56
mergePATH:11	ICD9:571	ICD9:571	Chronic liver disease and cirrhosis	ICD9:584	Acute kidney failure	Dis_Dis	429	58.9441
mergePATH:12	ICD9:707	ICD9:038	Septicemia	ICD9:038_died	Septicemia_died	Dis_diedOut	644	74.7723
mergePATH:12	ICD9:707	ICD9:507	Pneumonitis due to solids and liquids	ICD9:507_died	Pneumonitis due to solids and liquids_died	Dis_diedOut	78	81.7692
mergePATH:12	ICD9:707	ICD9:707	Chronic ulcer of skin	ICD9:707_died	Chronic ulcer of skin_died	Dis_diedOut	198	77.8547
mergePATH:12	ICD9:707	ICD9:507	Pneumonitis due to solids and liquids	ICD9:038	Septicemia	Dis_Dis	81	75.4198
mergePATH:12	ICD9:707	ICD9:707	Chronic ulcer of skin	ICD9:038	Septicemia	Dis_Dis	1699	69.3655
mergePATH:12	ICD9:707	ICD9:707	Chronic ulcer of skin	ICD9:507	Pneumonitis due to solids and liquids	Dis_Dis	266	78.9098
mergePATH:13	ICD9:285	ICD9:038	Septicemia	ICD9:038_died	Septicemia_died	Dis_diedOut	761	74.6413
mergePATH:13	ICD9:285	ICD9:238	Neoplasm of uncertain behavior of other and unspecified sites and tissues	ICD9:238_died	Neoplasm of uncertain behavior of other and unspecified sites and tissues_died	Dis_diedOut	21	76.8095
mergePATH:13	ICD9:285	ICD9:285	Other and unspecified anemias	ICD9:285_died	Other and unspecified anemias_died	Dis_diedOut	43	78.5288
mergePATH:13	ICD9:285	ICD9:507	Pneumonitis due to solids and liquids	ICD9:507_died	Pneumonitis due to solids and liquids_died	Dis_diedOut	72	78.2083
mergePATH:13	ICD9:285	ICD9:518	Other diseases of lung	ICD9:518_died	Other diseases of lung_died	Dis_diedOut	177	73.887
mergePATH:13	ICD9:285	ICD9:238	Neoplasm of uncertain behavior of other and unspecified sites and tissues	ICD9:038	Septicemia	Dis_Dis	37	74.8919
mergePATH:13	ICD9:285	ICD9:285	Other and unspecified anemias	ICD9:038	Septicemia	Dis_Dis	1651	71.0739
mergePATH:13	ICD9:285	ICD9:507	Pneumonitis due to solids and liquids	ICD9:038	Septicemia	Dis_Dis	67	76.3731
mergePATH:13	ICD9:285	ICD9:518	Other diseases of lung	ICD9:038	Septicemia	Dis_Dis	91	72.1099
mergePATH:13	ICD9:285	ICD9:285	Other and unspecified anemias	ICD9:238	Neoplasm of uncertain behavior of other and unspecified sites and tissues	Dis_Dis	196	76.4133
mergePATH:13	ICD9:285	ICD9:285	Other and unspecified anemias	ICD9:507	Pneumonitis due to solids and liquids	Dis_Dis	244	78.2459
mergePATH:13	ICD9:285	ICD9:285	Other and unspecified anemias	ICD9:518	Other diseases of lung	Dis_Dis	467	71.9957
mergePATH:14	ICD9:250	ICD9:008	Intestinal infections due to other organisms	ICD9:008_died	Intestinal infections due to other organisms_died	Dis_diedOut	26	75.1923
mergePATH:14	ICD9:250	ICD9:038	Septicemia	ICD9:038_died	Septicemia_died	Dis_diedOut	256	68.5831
mergePATH:14	ICD9:250	ICD9:250	Diabetes mellitus	ICD9:250_died	Diabetes mellitus_died	Dis_diedOut	212	67.2186
mergePATH:14	ICD9:250	ICD9:276	Disorders of fluid, electrolyte, and acid-base balance	ICD9:276_died	Disorders of fluid, electrolyte, and acid-base balance_died	Dis_diedOut	43	65.4884
mergePATH:14	ICD9:250	ICD9:348	Other conditions of brain	ICD9:348_died	Other conditions of brain_died	Dis_diedOut	57	61.1404
mergePATH:14	ICD9:250	ICD9:349	Other and unspecified disorders of the nervous system	ICD9:349_died	Other and unspecified disorders of the nervous system_died	Dis_diedOut	6	68.8333
mergePATH:14	ICD9:250	ICD9:403	Hypertensive chronic kidney disease	ICD9:403_died	Hypertensive chronic kidney disease_died	Dis_diedOut	27	69.7037
mergePATH:14	ICD9:250	ICD9:421	Acute and subacute endocarditis	ICD9:421_died	Acute and subacute endocarditis_died	Dis_diedOut	15	62.8
mergePATH:14	ICD9:250	ICD9:458	Hypotension	ICD9:458_died	Hypotension_died	Dis_diedOut	13	73.6154
mergePATH:14	ICD9:250	ICD9:584	Acute kidney failure	ICD9:584_died	Acute kidney failure_died	Dis_diedOut	142	71.8944
mergePATH:14	ICD9:250	ICD9:707	Chronic ulcer of skin	ICD9:707_died	Chronic ulcer of skin_died	Dis_diedOut	35	70.9714
mergePATH:14	ICD9:250	ICD9:730	Osteomyelitis, periostitis, and other infections involving bone	ICD9:730_died	Osteomyelitis, periostitis, and other infections involving bone_died	Dis_diedOut	18	65.8333
mergePATH:14	ICD9:250	ICD9:250	Diabetes mellitus	ICD9:008	Intestinal infections due to other organisms	Dis_Dis	383	64.0235
mergePATH:14	ICD9:250	ICD9:276	Disorders of fluid, electrolyte, and acid-base balance	ICD9:038	Septicemia	Dis_Dis	222	62.9009
mergePATH:14	ICD9:250	ICD9:348	Other conditions of brain	ICD9:038	Septicemia	Dis_Dis	49	68.6122
mergePATH:14	ICD9:250	ICD9:403	Hypertensive chronic kidney disease	ICD9:038	Septicemia	Dis_Dis	108	55.5463
mergePATH:14	ICD9:250	ICD9:458	Hypotension	ICD9:038	Septicemia	Dis_Dis	59	65.4068
mergePATH:14	ICD9:250	ICD9:584	Acute kidney failure	ICD9:038	Septicemia	Dis_Dis	231	68.0952
mergePATH:14	ICD9:250	ICD9:707	Chronic ulcer of skin	ICD9:038	Septicemia	Dis_Dis	100	66.65
mergePATH:14	ICD9:250	ICD9:250	Diabetes mellitus	ICD9:276	Disorders of fluid, electrolyte, and acid-base balance	Dis_Dis	1224	61.259
mergePATH:14	ICD9:250	ICD9:250	Diabetes mellitus	ICD9:348	Other conditions of brain	Dis_Dis	264	64.5795
mergePATH:14	ICD9:250	ICD9:250	Diabetes mellitus	ICD9:349	Other and unspecified disorders of the nervous system	Dis_Dis	58	67.6034
mergePATH:14	ICD9:250	ICD9:250	Diabetes mellitus	ICD9:403	Hypertensive chronic kidney disease	Dis_Dis	646	58.5356
mergePATH:14	ICD9:250	ICD9:250	Diabetes mellitus	ICD9:421	Acute and subacute endocarditis	Dis_Dis	54	57.6296
mergePATH:14	ICD9:250	ICD9:250	Diabetes mellitus	ICD9:458	Hypotension	Dis_Dis	304	64.2401
mergePATH:14	ICD9:250	ICD9:250	Diabetes mellitus	ICD9:584	Acute kidney failure	Dis_Dis	1489	64.822
mergePATH:14	ICD9:250	ICD9:250	Diabetes mellitus	ICD9:707	Chronic ulcer of skin	Dis_Dis	421	65.3444
mergePATH:14	ICD9:250	ICD9:250	Diabetes mellitus	ICD9:730	Osteomyelitis, periostitis, and other infections involving bone	Dis_Dis	454	59.6278
mergePATH:15	ICD9:493	ICD9:038	Septicemia	ICD9:038_died	Septicemia_died	Dis_diedOut	52	70.7436
mergePATH:15	ICD9:493	ICD9:482	Other bacterial pneumonia	ICD9:482_died	Other bacterial pneumonia_died	Dis_diedOut	42	72.0238
mergePATH:15	ICD9:493	ICD9:493	Asthma	ICD9:493_died	Asthma_died	Dis_diedOut	55	69.6026
mergePATH:15	ICD9:493	ICD9:496	Chr airway obstruct NEC	ICD9:496_died	Chr airway obstruct NEC_died	Dis_diedOut	10	78.1
mergePATH:15	ICD9:493	ICD9:518	Other diseases of lung	ICD9:518_died	Other diseases of lung_died	Dis_diedOut	311	70.4244
mergePATH:15	ICD9:493	ICD9:482	Other bacterial pneumonia	ICD9:038	Septicemia	Dis_Dis	48	71.2292
mergePATH:15	ICD9:493	ICD9:518	Other diseases of lung	ICD9:038	Septicemia	Dis_Dis	125	65.96
mergePATH:15	ICD9:493	ICD9:493	Asthma	ICD9:482	Other bacterial pneumonia	Dis_Dis	278	67.25
mergePATH:15	ICD9:493	ICD9:493	Asthma	ICD9:496	Chr airway obstruct NEC	Dis_Dis	48	66.75
mergePATH:15	ICD9:493	ICD9:493	Asthma	ICD9:518	Other diseases of lung	Dis_Dis	1363	63.219
mergePATH:16	ICD9:572	ICD9:038	Septicemia	ICD9:038_died	Septicemia_died	Dis_diedOut	534	60.4644
mergePATH:16	ICD9:572	ICD9:572	Liver abscess and sequelae of chronic liver disease	ICD9:572_died	Liver abscess and sequelae of chronic liver disease_died	Dis_diedOut	134	60.2463
mergePATH:16	ICD9:572	ICD9:572	Liver abscess and sequelae of chronic liver disease	ICD9:038	Septicemia	Dis_Dis	1176	60.3656
mergePATH:17	ICD9:458	ICD9:038	Septicemia	ICD9:038_died	Septicemia_died	Dis_diedOut	386	72.487
mergePATH:17	ICD9:458	ICD9:458	Hypotension	ICD9:458_died	Hypotension_died	Dis_diedOut	37	74.4865
mergePATH:17	ICD9:458	ICD9:458	Hypotension	ICD9:038	Septicemia	Dis_Dis	1010	72.0564
mergePATH:18	ICD9:434	ICD9:038	Septicemia	ICD9:038_died	Septicemia_died	Dis_diedOut	106	80.5452
mergePATH:18	ICD9:434	ICD9:431	Intracerebral hemorrhage	ICD9:431_died	Intracerebral hemorrhage_died	Dis_diedOut	147	72.1837
mergePATH:18	ICD9:434	ICD9:432	Other and unspecified intracranial hemorrhage	ICD9:432_died	Other and unspecified intracranial hemorrhage_died	Dis_diedOut	51	72.6667
mergePATH:18	ICD9:434	ICD9:433	Occlusion and stenosis of precerebral arteries	ICD9:433_died	Occlusion and stenosis of precerebral arteries_died	Dis_diedOut	50	70.82
mergePATH:18	ICD9:434	ICD9:434	Occlusion of cerebral arteries	ICD9:434_died	Occlusion of cerebral arteries_died	Dis_diedOut	180	78.221
mergePATH:18	ICD9:434	ICD9:436	Cva	ICD9:436_died	Cva_died	Dis_diedOut	65	83.1692
mergePATH:18	ICD9:434	ICD9:438	Late effects of cerebrovascular disease	ICD9:438_died	Late effects of cerebrovascular disease_died	Dis_diedOut	253	83.173
mergePATH:18	ICD9:434	ICD9:507	Pneumonitis due to solids and liquids	ICD9:507_died	Pneumonitis due to solids and liquids_died	Dis_diedOut	359	81.9554
mergePATH:18	ICD9:434	ICD9:438	Late effects of cerebrovascular disease	ICD9:038	Septicemia	Dis_Dis	73	71.8194
mergePATH:18	ICD9:434	ICD9:507	Pneumonitis due to solids and liquids	ICD9:038	Septicemia	Dis_Dis	161	78.0124
mergePATH:18	ICD9:434	ICD9:434	Occlusion of cerebral arteries	ICD9:431	Intracerebral hemorrhage	Dis_Dis	430	72.1744
mergePATH:18	ICD9:434	ICD9:434	Occlusion of cerebral arteries	ICD9:432	Other and unspecified intracranial hemorrhage	Dis_Dis	144	74.5694
mergePATH:18	ICD9:434	ICD9:434	Occlusion of cerebral arteries	ICD9:433	Occlusion and stenosis of precerebral arteries	Dis_Dis	652	71.4601
mergePATH:18	ICD9:434	ICD9:434	Occlusion of cerebral arteries	ICD9:436	Cva	Dis_Dis	76	82.6316
mergePATH:18	ICD9:434	ICD9:431	Intracerebral hemorrhage	ICD9:438	Late effects of cerebrovascular disease	Dis_Dis	13	74.5385
mergePATH:18	ICD9:434	ICD9:433	Occlusion and stenosis of precerebral arteries	ICD9:438	Late effects of cerebrovascular disease	Dis_Dis	16	71.625
mergePATH:18	ICD9:434	ICD9:434	Occlusion of cerebral arteries	ICD9:438	Late effects of cerebrovascular disease	Dis_Dis	739	77.1773
mergePATH:18	ICD9:434	ICD9:434	Occlusion of cerebral arteries	ICD9:507	Pneumonitis due to solids and liquids	Dis_Dis	954	80.4916
mergePATH:18	ICD9:434	ICD9:438	Late effects of cerebrovascular disease	ICD9:507	Pneumonitis due to solids and liquids	Dis_Dis	2	72
mergePATH:18	ICD9:434	ICD9:434	Occlusion of cerebral arteries	ICD9:745	Bulbus cordis anomalies and anomalies of cardiac septal closure	Dis_Dis	25	54.24
mergePATH:19	ICD9:348	ICD9:038	Septicemia	ICD9:038_died	Septicemia_died	Dis_diedOut	331	74.6173
mergePATH:19	ICD9:348	ICD9:348	Other conditions of brain	ICD9:348_died	Other conditions of brain_died	Dis_diedOut	118	70.0263
mergePATH:19	ICD9:348	ICD9:507	Pneumonitis due to solids and liquids	ICD9:507_died	Pneumonitis due to solids and liquids_died	Dis_diedOut	58	78.7759
mergePATH:19	ICD9:348	ICD9:348	Other conditions of brain	ICD9:038	Septicemia	Dis_Dis	944	71.5752
mergePATH:19	ICD9:348	ICD9:507	Pneumonitis due to solids and liquids	ICD9:038	Septicemia	Dis_Dis	54	76.0926
mergePATH:19	ICD9:348	ICD9:348	Other conditions of brain	ICD9:507	Pneumonitis due to solids and liquids	Dis_Dis	256	74.6406
mergePATH:20	ICD9:403	ICD9:038	Septicemia	ICD9:038_died	Septicemia_died	Dis_diedOut	371	69.3174
mergePATH:20	ICD9:403	ICD9:403	Hypertensive chronic kidney disease	ICD9:403_died	Hypertensive chronic kidney disease_died	Dis_diedOut	80	73.3523
mergePATH:20	ICD9:403	ICD9:431	Intracerebral hemorrhage	ICD9:431_died	Intracerebral hemorrhage_died	Dis_diedOut	31	59.7097
mergePATH:20	ICD9:403	ICD9:518	Other diseases of lung	ICD9:518_died	Other diseases of lung_died	Dis_diedOut	99	65.6465
mergePATH:20	ICD9:403	ICD9:403	Hypertensive chronic kidney disease	ICD9:038	Septicemia	Dis_Dis	893	65.4927
mergePATH:20	ICD9:403	ICD9:518	Other diseases of lung	ICD9:038	Septicemia	Dis_Dis	52	62
mergePATH:20	ICD9:403	ICD9:403	Hypertensive chronic kidney disease	ICD9:431	Intracerebral hemorrhage	Dis_Dis	73	59.6438
mergePATH:20	ICD9:403	ICD9:431	Intracerebral hemorrhage	ICD9:438	Late effects of cerebrovascular disease	Dis_Dis	1	83
mergePATH:20	ICD9:403	ICD9:403	Hypertensive chronic kidney disease	ICD9:518	Other diseases of lung	Dis_Dis	351	63.9571
mergePATH:21	ICD9:162	ICD9:038	Septicemia	ICD9:038_died	Septicemia_died	Dis_diedOut	39	66.5389
mergePATH:21	ICD9:162	ICD9:112	Candidiasis	ICD9:112_died	Candidiasis_died	Dis_diedOut	5	71.2
mergePATH:21	ICD9:162	ICD9:162	Malignant neoplasm of trachea, bronchus, and lung	ICD9:162_died	Malignant neoplasm of trachea, bronchus, and lung_died	Dis_diedOut	272	67.1782
mergePATH:21	ICD9:162	ICD9:284	Aplastic anemia and other bone marrow failure syndromes	ICD9:284_died	Aplastic anemia and other bone marrow failure syndromes_died	Dis_diedOut	9	70.6667
mergePATH:21	ICD9:162	ICD9:288	Diseases of white blood cells	ICD9:288_died	Diseases of white blood cells_died	Dis_diedOut	11	71.1818
mergePATH:21	ICD9:162	ICD9:338	Pain, not elsewhere classified	ICD9:338_died	Pain, not elsewhere classified_died	Dis_diedOut	43	63.4186
mergePATH:21	ICD9:162	ICD9:510	Empyema	ICD9:510_died	Empyema_died	Dis_diedOut	7	74.4286
mergePATH:21	ICD9:162	ICD9:518	Other diseases of lung	ICD9:518_died	Other diseases of lung_died	Dis_diedOut	470	69.0426
mergePATH:21	ICD9:162	ICD9:284	Aplastic anemia and other bone marrow failure syndromes	ICD9:038	Septicemia	Dis_Dis	9	62.3333
mergePATH:21	ICD9:162	ICD9:288	Diseases of white blood cells	ICD9:038	Septicemia	Dis_Dis	13	70.4615
mergePATH:21	ICD9:162	ICD9:518	Other diseases of lung	ICD9:038	Septicemia	Dis_Dis	43	70.3023
mergePATH:21	ICD9:162	ICD9:162	Malignant neoplasm of trachea, bronchus, and lung	ICD9:112	Candidiasis	Dis_Dis	41	69.4146
mergePATH:21	ICD9:162	ICD9:162	Malignant neoplasm of trachea, bronchus, and lung	ICD9:284	Aplastic anemia and other bone marrow failure syndromes	Dis_Dis	109	67
mergePATH:21	ICD9:162	ICD9:162	Malignant neoplasm of trachea, bronchus, and lung	ICD9:288	Diseases of white blood cells	Dis_Dis	125	66.552
mergePATH:21	ICD9:162	ICD9:162	Malignant neoplasm of trachea, bronchus, and lung	ICD9:338	Pain, not elsewhere classified	Dis_Dis	175	63.6286
mergePATH:21	ICD9:162	ICD9:162	Malignant neoplasm of trachea, bronchus, and lung	ICD9:510	Empyema	Dis_Dis	52	68.0577
mergePATH:21	ICD9:162	ICD9:162	Malignant neoplasm of trachea, bronchus, and lung	ICD9:518	Other diseases of lung	Dis_Dis	854	68.8103
mergePATH:22	ICD9:288	ICD9:038	Septicemia	ICD9:038_died	Septicemia_died	Dis_diedOut	284	63.3521
mergePATH:22	ICD9:288	ICD9:117	Other mycoses	ICD9:117_died	Other mycoses_died	Dis_diedOut	14	56.0714
mergePATH:22	ICD9:288	ICD9:288	Diseases of white blood cells	ICD9:288_died	Diseases of white blood cells_died	Dis_diedOut	19	66.6111
mergePATH:22	ICD9:288	ICD9:288	Diseases of white blood cells	ICD9:038	Septicemia	Dis_Dis	730	60.4237
mergePATH:22	ICD9:288	ICD9:288	Diseases of white blood cells	ICD9:117	Other mycoses	Dis_Dis	44	55.7273
mergePATH:23	ICD9:198	ICD9:038	Septicemia	ICD9:038_died	Septicemia_died	Dis_diedOut	17	60.4706
mergePATH:23	ICD9:198	ICD9:197	Secondary malignant neoplasm of respiratory and digestive systems	ICD9:197_died	Secondary malignant neoplasm of respiratory and digestive systems_died	Dis_diedOut	245	57.6408
mergePATH:23	ICD9:198	ICD9:198	Secondary malignant neoplasm of other specified sites	ICD9:198_died	Secondary malignant neoplasm of other specified sites_died	Dis_diedOut	205	62.9
mergePATH:23	ICD9:198	ICD9:276	Disorders of fluid, electrolyte, and acid-base balance	ICD9:276_died	Disorders of fluid, electrolyte, and acid-base balance_died	Dis_diedOut	46	65.6087
mergePATH:23	ICD9:198	ICD9:338	Pain, not elsewhere classified	ICD9:338_died	Pain, not elsewhere classified_died	Dis_diedOut	66	58.8636
mergePATH:23	ICD9:198	ICD9:276	Disorders of fluid, electrolyte, and acid-base balance	ICD9:038	Septicemia	Dis_Dis	36	62.4722
mergePATH:23	ICD9:198	ICD9:198	Secondary malignant neoplasm of other specified sites	ICD9:197	Secondary malignant neoplasm of respiratory and digestive systems	Dis_Dis	702	57.8519
mergePATH:23	ICD9:198	ICD9:198	Secondary malignant neoplasm of other specified sites	ICD9:276	Disorders of fluid, electrolyte, and acid-base balance	Dis_Dis	349	63.9799
mergePATH:23	ICD9:198	ICD9:198	Secondary malignant neoplasm of other specified sites	ICD9:338	Pain, not elsewhere classified	Dis_Dis	345	56.1826
mergePATH:24	ICD9:404	ICD9:008	Intestinal infections due to other organisms	ICD9:008_died	Intestinal infections due to other organisms_died	Dis_diedOut	12	80.75
mergePATH:24	ICD9:404	ICD9:038	Septicemia	ICD9:038_died	Septicemia_died	Dis_diedOut	312	78.7989
mergePATH:24	ICD9:404	ICD9:348	Other conditions of brain	ICD9:348_died	Other conditions of brain_died	Dis_diedOut	10	69.6
mergePATH:24	ICD9:404	ICD9:404	Hypertensive heart and chronic kidney disease	ICD9:404_died	Hypertensive heart and chronic kidney disease_died	Dis_diedOut	54	72.1636
mergePATH:24	ICD9:404	ICD9:482	Other bacterial pneumonia	ICD9:482_died	Other bacterial pneumonia_died	Dis_diedOut	26	79.0769
mergePATH:24	ICD9:404	ICD9:518	Other diseases of lung	ICD9:518_died	Other diseases of lung_died	Dis_diedOut	122	72.4754
mergePATH:24	ICD9:404	ICD9:404	Hypertensive heart and chronic kidney disease	ICD9:008	Intestinal infections due to other organisms	Dis_Dis	78	73.0513
mergePATH:24	ICD9:404	ICD9:348	Other conditions of brain	ICD9:038	Septicemia	Dis_Dis	6	79.3333
mergePATH:24	ICD9:404	ICD9:404	Hypertensive heart and chronic kidney disease	ICD9:038	Septicemia	Dis_Dis	698	73.5244
mergePATH:24	ICD9:404	ICD9:482	Other bacterial pneumonia	ICD9:038	Septicemia	Dis_Dis	17	79.5294
mergePATH:24	ICD9:404	ICD9:518	Other diseases of lung	ICD9:038	Septicemia	Dis_Dis	58	70.1207
mergePATH:24	ICD9:404	ICD9:404	Hypertensive heart and chronic kidney disease	ICD9:348	Other conditions of brain	Dis_Dis	55	71.5636
mergePATH:24	ICD9:404	ICD9:404	Hypertensive heart and chronic kidney disease	ICD9:482	Other bacterial pneumonia	Dis_Dis	86	75.4419
mergePATH:24	ICD9:404	ICD9:404	Hypertensive heart and chronic kidney disease	ICD9:518	Other diseases of lung	Dis_Dis	417	70.7602
mergePATH:25	ICD9:577	ICD9:038	Septicemia	ICD9:038_died	Septicemia_died	Dis_diedOut	6	50.8333
mergePATH:25	ICD9:577	ICD9:157	Malignant neoplasm of pancreas	ICD9:157_died	Malignant neoplasm of pancreas_died	Dis_diedOut	65	67
mergePATH:25	ICD9:577	ICD9:567	Peritonitis and retroperitoneal infections	ICD9:567_died	Peritonitis and retroperitoneal infections_died	Dis_diedOut	12	58.5
mergePATH:25	ICD9:577	ICD9:571	Chronic liver disease and cirrhosis	ICD9:571_died	Chronic liver disease and cirrhosis_died	Dis_diedOut	41	49.4146
mergePATH:25	ICD9:577	ICD9:572	Liver abscess and sequelae of chronic liver disease	ICD9:572_died	Liver abscess and sequelae of chronic liver disease_died	Dis_diedOut	53	52.7394
mergePATH:25	ICD9:577	ICD9:574	Cholelithiasis	ICD9:574_died	Cholelithiasis_died	Dis_diedOut	14	73.4615
mergePATH:25	ICD9:577	ICD9:577	Diseases of pancreas	ICD9:577_died	Diseases of pancreas_died	Dis_diedOut	31	67.7095
mergePATH:25	ICD9:577	ICD9:572	Liver abscess and sequelae of chronic liver disease	ICD9:038	Septicemia	Dis_Dis	29	48.4746
mergePATH:25	ICD9:577	ICD9:577	Diseases of pancreas	ICD9:157	Malignant neoplasm of pancreas	Dis_Dis	218	65.8211
mergePATH:25	ICD9:577	ICD9:157	Malignant neoplasm of pancreas	ICD9:338	Pain, not elsewhere classified	Dis_Dis	3	54.6667
mergePATH:25	ICD9:577	ICD9:577	Diseases of pancreas	ICD9:567	Peritonitis and retroperitoneal infections	Dis_Dis	103	56.1584
mergePATH:25	ICD9:577	ICD9:577	Diseases of pancreas	ICD9:571	Chronic liver disease and cirrhosis	Dis_Dis	297	48.7778
mergePATH:25	ICD9:577	ICD9:571	Chronic liver disease and cirrhosis	ICD9:572	Liver abscess and sequelae of chronic liver disease	Dis_Dis	45	50.6889
mergePATH:25	ICD9:577	ICD9:577	Diseases of pancreas	ICD9:572	Liver abscess and sequelae of chronic liver disease	Dis_Dis	167	53.9042
mergePATH:25	ICD9:577	ICD9:577	Diseases of pancreas	ICD9:574	Cholelithiasis	Dis_Dis	668	57.3598
mergePATH:26	ICD9:682	ICD9:038	Septicemia	ICD9:038_died	Septicemia_died	Dis_diedOut	51	65.7194
mergePATH:26	ICD9:682	ICD9:572	Liver abscess and sequelae of chronic liver disease	ICD9:572_died	Liver abscess and sequelae of chronic liver disease_died	Dis_diedOut	54	58.4444
mergePATH:26	ICD9:682	ICD9:682	Other cellulitis and abscess	ICD9:682_died	Other cellulitis and abscess_died	Dis_diedOut	22	70.4872
mergePATH:26	ICD9:682	ICD9:707	Chronic ulcer of skin	ICD9:707_died	Chronic ulcer of skin_died	Dis_diedOut	29	76.5517
mergePATH:26	ICD9:682	ICD9:730	Osteomyelitis, periostitis, and other infections involving bone	ICD9:730_died	Osteomyelitis, periostitis, and other infections involving bone_died	Dis_diedOut	9	76.3333
mergePATH:26	ICD9:682	ICD9:572	Liver abscess and sequelae of chronic liver disease	ICD9:038	Septicemia	Dis_Dis	37	58.5405
mergePATH:26	ICD9:682	ICD9:707	Chronic ulcer of skin	ICD9:038	Septicemia	Dis_Dis	112	62.8125
mergePATH:26	ICD9:682	ICD9:682	Other cellulitis and abscess	ICD9:274	Gout	Dis_Dis	65	67.4769
mergePATH:26	ICD9:682	ICD9:682	Other cellulitis and abscess	ICD9:572	Liver abscess and sequelae of chronic liver disease	Dis_Dis	243	58.3663
mergePATH:26	ICD9:682	ICD9:682	Other cellulitis and abscess	ICD9:707	Chronic ulcer of skin	Dis_Dis	567	64.425
mergePATH:26	ICD9:682	ICD9:682	Other cellulitis and abscess	ICD9:730	Osteomyelitis, periostitis, and other infections involving bone	Dis_Dis	300	59.05
mergePATH:27	ICD9:331	ICD9:038	Septicemia	ICD9:038_died	Septicemia_died	Dis_diedOut	241	81.4118
mergePATH:27	ICD9:331	ICD9:331	Other cerebral degenerations	ICD9:331_died	Other cerebral degenerations_died	Dis_diedOut	64	84.5833
mergePATH:27	ICD9:331	ICD9:507	Pneumonitis due to solids and liquids	ICD9:507_died	Pneumonitis due to solids and liquids_died	Dis_diedOut	79	81.0759
mergePATH:27	ICD9:331	ICD9:331	Other cerebral degenerations	ICD9:038	Septicemia	Dis_Dis	565	79.6566
mergePATH:27	ICD9:331	ICD9:507	Pneumonitis due to solids and liquids	ICD9:038	Septicemia	Dis_Dis	36	81.3889
mergePATH:27	ICD9:331	ICD9:331	Other cerebral degenerations	ICD9:312	Disturbance of conduct, not elsewhere classified	Dis_Dis	14	74.2143
mergePATH:27	ICD9:331	ICD9:331	Other cerebral degenerations	ICD9:507	Pneumonitis due to solids and liquids	Dis_Dis	256	81.3164
mergePATH:28	ICD9:202	ICD9:008	Intestinal infections due to other organisms	ICD9:008_died	Intestinal infections due to other organisms_died	Dis_diedOut	5	69.6
mergePATH:28	ICD9:202	ICD9:038	Septicemia	ICD9:038_died	Septicemia_died	Dis_diedOut	303	65.2404
mergePATH:28	ICD9:202	ICD9:202	Other malignant neoplasms of lymphoid and histiocytic tissue	ICD9:202_died	Other malignant neoplasms of lymphoid and histiocytic tissue_died	Dis_diedOut	149	61.1121
mergePATH:28	ICD9:202	ICD9:276	Disorders of fluid, electrolyte, and acid-base balance	ICD9:276_died	Disorders of fluid, electrolyte, and acid-base balance_died	Dis_diedOut	12	74.25
mergePATH:28	ICD9:202	ICD9:288	Diseases of white blood cells	ICD9:288_died	Diseases of white blood cells_died	Dis_diedOut	10	68.5
mergePATH:28	ICD9:202	ICD9:202	Other malignant neoplasms of lymphoid and histiocytic tissue	ICD9:008	Intestinal infections due to other organisms	Dis_Dis	39	64.9231
mergePATH:28	ICD9:202	ICD9:202	Other malignant neoplasms of lymphoid and histiocytic tissue	ICD9:038	Septicemia	Dis_Dis	552	66.9565
mergePATH:28	ICD9:202	ICD9:276	Disorders of fluid, electrolyte, and acid-base balance	ICD9:038	Septicemia	Dis_Dis	12	64.9167
mergePATH:28	ICD9:202	ICD9:288	Diseases of white blood cells	ICD9:038	Septicemia	Dis_Dis	46	62.0652
mergePATH:28	ICD9:202	ICD9:202	Other malignant neoplasms of lymphoid and histiocytic tissue	ICD9:276	Disorders of fluid, electrolyte, and acid-base balance	Dis_Dis	113	68.9912
mergePATH:28	ICD9:202	ICD9:202	Other malignant neoplasms of lymphoid and histiocytic tissue	ICD9:288	Diseases of white blood cells	Dis_Dis	256	58.8125
mergePATH:29	ICD9:070	ICD9:038	Septicemia	ICD9:038_died	Septicemia_died	Dis_diedOut	227	58.489
mergePATH:29	ICD9:070	ICD9:070	Viral hepatitis	ICD9:070_died	Viral hepatitis_died	Dis_diedOut	47	60.1064
mergePATH:29	ICD9:070	ICD9:070	Viral hepatitis	ICD9:038	Septicemia	Dis_Dis	527	57.9753
mergePATH:30	ICD9:427	ICD9:038	Septicemia	ICD9:038_died	Septicemia_died	Dis_diedOut	24	71.2917
mergePATH:30	ICD9:427	ICD9:423	Other diseases of pericardium	ICD9:423_died	Other diseases of pericardium_died	Dis_diedOut	10	73.3
mergePATH:30	ICD9:427	ICD9:427	Cardiac dysrhythmias	ICD9:427_died	Cardiac dysrhythmias_died	Dis_diedOut	48	68.7111
mergePATH:30	ICD9:427	ICD9:458	Hypotension	ICD9:458_died	Hypotension_died	Dis_diedOut	19	80.4211
mergePATH:30	ICD9:427	ICD9:458	Hypotension	ICD9:038	Septicemia	Dis_Dis	56	72
mergePATH:30	ICD9:427	ICD9:427	Cardiac dysrhythmias	ICD9:423	Other diseases of pericardium	Dis_Dis	85	66.0471
mergePATH:30	ICD9:427	ICD9:427	Cardiac dysrhythmias	ICD9:458	Hypotension	Dis_Dis	500	74.842
mergePATH:31	ICD9:511	ICD9:038	Septicemia	ICD9:038_died	Septicemia_died	Dis_diedOut	18	69.2778
mergePATH:31	ICD9:511	ICD9:163	Malignant neoplasm of pleura	ICD9:163_died	Malignant neoplasm of pleura_died	Dis_diedOut	9	77
mergePATH:31	ICD9:511	ICD9:197	Secondary malignant neoplasm of respiratory and digestive systems	ICD9:197_died	Secondary malignant neoplasm of respiratory and digestive systems_died	Dis_diedOut	175	64.2571
mergePATH:31	ICD9:511	ICD9:510	Empyema	ICD9:510_died	Empyema_died	Dis_diedOut	15	67.4
mergePATH:31	ICD9:511	ICD9:511	Pleurisy	ICD9:511_died	Pleurisy_died	Dis_diedOut	100	68.6664
mergePATH:31	ICD9:511	ICD9:518	Other diseases of lung	ICD9:518_died	Other diseases of lung_died	Dis_diedOut	188	69
mergePATH:31	ICD9:511	ICD9:518	Other diseases of lung	ICD9:038	Septicemia	Dis_Dis	47	68.6383
mergePATH:31	ICD9:511	ICD9:511	Pleurisy	ICD9:163	Malignant neoplasm of pleura	Dis_Dis	37	71.8919
mergePATH:31	ICD9:511	ICD9:511	Pleurisy	ICD9:197	Secondary malignant neoplasm of respiratory and digestive systems	Dis_Dis	500	63.666
mergePATH:31	ICD9:511	ICD9:511	Pleurisy	ICD9:510	Empyema	Dis_Dis	94	62.5319
mergePATH:31	ICD9:511	ICD9:511	Pleurisy	ICD9:518	Other diseases of lung	Dis_Dis	438	68.7329
mergePATH:32	ICD9:535	ICD9:038	Septicemia	ICD9:038_died	Septicemia_died	Dis_diedOut	1	45
mergePATH:32	ICD9:535	ICD9:535	Gastritis and duodenitis	ICD9:535_died	Gastritis and duodenitis_died	Dis_diedOut	13	71.5833
mergePATH:32	ICD9:535	ICD9:569	Other disorders of intestine	ICD9:569_died	Other disorders of intestine_died	Dis_diedOut	10	74
mergePATH:32	ICD9:535	ICD9:570	Acute necrosis of liver	ICD9:570_died	Acute necrosis of liver_died	Dis_diedOut	7	53.1429
mergePATH:32	ICD9:535	ICD9:572	Liver abscess and sequelae of chronic liver disease	ICD9:572_died	Liver abscess and sequelae of chronic liver disease_died	Dis_diedOut	3	48
mergePATH:32	ICD9:535	ICD9:578	Gastrointestinal hemorrhage	ICD9:578_died	Gastrointestinal hemorrhage_died	Dis_diedOut	29	71.6207
mergePATH:32	ICD9:535	ICD9:572	Liver abscess and sequelae of chronic liver disease	ICD9:038	Septicemia	Dis_Dis	2	56
mergePATH:32	ICD9:535	ICD9:535	Gastritis and duodenitis	ICD9:569	Other disorders of intestine	Dis_Dis	101	68.1386
mergePATH:32	ICD9:535	ICD9:535	Gastritis and duodenitis	ICD9:570	Acute necrosis of liver	Dis_Dis	17	51
mergePATH:32	ICD9:535	ICD9:578	Gastrointestinal hemorrhage	ICD9:572	Liver abscess and sequelae of chronic liver disease	Dis_Dis	19	51.0526
mergePATH:32	ICD9:535	ICD9:535	Gastritis and duodenitis	ICD9:578	Gastrointestinal hemorrhage	Dis_Dis	469	63.0385
mergePATH:33	ICD9:284	ICD9:038	Septicemia	ICD9:038_died	Septicemia_died	Dis_diedOut	210	67.6095
mergePATH:33	ICD9:284	ICD9:284	Aplastic anemia and other bone marrow failure syndromes	ICD9:284_died	Aplastic anemia and other bone marrow failure syndromes_died	Dis_diedOut	19	66.2105
mergePATH:33	ICD9:284	ICD9:284	Aplastic anemia and other bone marrow failure syndromes	ICD9:038	Septicemia	Dis_Dis	443	64.8891
mergePATH:34	ICD9:576	ICD9:038	Septicemia	ICD9:038_died	Septicemia_died	Dis_diedOut	165	67.9636
mergePATH:34	ICD9:576	ICD9:157	Malignant neoplasm of pancreas	ICD9:157_died	Malignant neoplasm of pancreas_died	Dis_diedOut	54	69.3519
mergePATH:34	ICD9:576	ICD9:567	Peritonitis and retroperitoneal infections	ICD9:567_died	Peritonitis and retroperitoneal infections_died	Dis_diedOut	2	59.5
mergePATH:34	ICD9:576	ICD9:576	Other disorders of biliary tract	ICD9:576_died	Other disorders of biliary tract_died	Dis_diedOut	17	71.4545
mergePATH:34	ICD9:576	ICD9:578	Gastrointestinal hemorrhage	ICD9:578_died	Gastrointestinal hemorrhage_died	Dis_diedOut	7	63.1429
mergePATH:34	ICD9:576	ICD9:576	Other disorders of biliary tract	ICD9:038	Septicemia	Dis_Dis	432	68.2199
mergePATH:34	ICD9:576	ICD9:576	Other disorders of biliary tract	ICD9:157	Malignant neoplasm of pancreas	Dis_Dis	207	68.3961
mergePATH:34	ICD9:576	ICD9:157	Malignant neoplasm of pancreas	ICD9:338	Pain, not elsewhere classified	Dis_Dis	3	56.6667
mergePATH:34	ICD9:576	ICD9:576	Other disorders of biliary tract	ICD9:567	Peritonitis and retroperitoneal infections	Dis_Dis	24	63.375
mergePATH:34	ICD9:576	ICD9:578	Gastrointestinal hemorrhage	ICD9:572	Liver abscess and sequelae of chronic liver disease	Dis_Dis	1	17
mergePATH:34	ICD9:576	ICD9:576	Other disorders of biliary tract	ICD9:578	Gastrointestinal hemorrhage	Dis_Dis	43	59.3488
mergePATH:35	ICD9:578	ICD9:038	Septicemia	ICD9:038_died	Septicemia_died	Dis_diedOut	38	71.5568
mergePATH:35	ICD9:578	ICD9:507	Pneumonitis due to solids and liquids	ICD9:507_died	Pneumonitis due to solids and liquids_died	Dis_diedOut	101	81.7228
mergePATH:35	ICD9:578	ICD9:572	Liver abscess and sequelae of chronic liver disease	ICD9:572_died	Liver abscess and sequelae of chronic liver disease_died	Dis_diedOut	63	58.5873
mergePATH:35	ICD9:578	ICD9:578	Gastrointestinal hemorrhage	ICD9:578_died	Gastrointestinal hemorrhage_died	Dis_diedOut	76	70.6392
mergePATH:35	ICD9:578	ICD9:507	Pneumonitis due to solids and liquids	ICD9:038	Septicemia	Dis_Dis	92	76.5761
mergePATH:35	ICD9:578	ICD9:572	Liver abscess and sequelae of chronic liver disease	ICD9:038	Septicemia	Dis_Dis	41	60.4146
mergePATH:35	ICD9:578	ICD9:578	Gastrointestinal hemorrhage	ICD9:507	Pneumonitis due to solids and liquids	Dis_Dis	419	78.3007
mergePATH:35	ICD9:578	ICD9:578	Gastrointestinal hemorrhage	ICD9:572	Liver abscess and sequelae of chronic liver disease	Dis_Dis	374	58.0321
mergePATH:36	ICD9:515	ICD9:038	Septicemia	ICD9:038_died	Septicemia_died	Dis_diedOut	12	76.25
mergePATH:36	ICD9:515	ICD9:515	Postinflam pulm fibrosis	ICD9:515_died	Postinflam pulm fibrosis_died	Dis_diedOut	61	68.4754
mergePATH:36	ICD9:515	ICD9:518	Other diseases of lung	ICD9:518_died	Other diseases of lung_died	Dis_diedOut	193	69.2953
mergePATH:36	ICD9:515	ICD9:518	Other diseases of lung	ICD9:038	Septicemia	Dis_Dis	19	75.2105
mergePATH:36	ICD9:515	ICD9:515	Postinflam pulm fibrosis	ICD9:518	Other diseases of lung	Dis_Dis	411	68.7878
mergePATH:37	ICD9:414	ICD9:038	Septicemia	ICD9:038_died	Septicemia_died	Dis_diedOut	9	64.4444
mergePATH:37	ICD9:414	ICD9:414	Other forms of chronic ischemic heart disease	ICD9:414_died	Other forms of chronic ischemic heart disease_died	Dis_diedOut	20	73.6875
mergePATH:37	ICD9:414	ICD9:429	Ill-defined descriptions and complications of heart disease	ICD9:429_died	Ill-defined descriptions and complications of heart disease_died	Dis_diedOut	3	81
mergePATH:37	ICD9:414	ICD9:440	Atherosclerosis	ICD9:440_died	Atherosclerosis_died	Dis_diedOut	15	69.7333
mergePATH:37	ICD9:414	ICD9:458	Hypotension	ICD9:458_died	Hypotension_died	Dis_diedOut	10	71.7
mergePATH:37	ICD9:414	ICD9:440	Atherosclerosis	ICD9:008	Intestinal infections due to other organisms	Dis_Dis	3	73
mergePATH:37	ICD9:414	ICD9:458	Hypotension	ICD9:038	Septicemia	Dis_Dis	33	66.8485
mergePATH:37	ICD9:414	ICD9:414	Other forms of chronic ischemic heart disease	ICD9:429	Ill-defined descriptions and complications of heart disease	Dis_Dis	40	64.325
mergePATH:37	ICD9:414	ICD9:414	Other forms of chronic ischemic heart disease	ICD9:440	Atherosclerosis	Dis_Dis	406	69.5172
mergePATH:37	ICD9:414	ICD9:414	Other forms of chronic ischemic heart disease	ICD9:458	Hypotension	Dis_Dis	292	70.2123
mergePATH:38	ICD9:153	ICD9:008	Intestinal infections due to other organisms	ICD9:008_died	Intestinal infections due to other organisms_died	Dis_diedOut	12	78.1667
mergePATH:38	ICD9:153	ICD9:038	Septicemia	ICD9:038_died	Septicemia_died	Dis_diedOut	2	68
mergePATH:38	ICD9:153	ICD9:153	Malignant neoplasm of colon	ICD9:153_died	Malignant neoplasm of colon_died	Dis_diedOut	179	66.0588
mergePATH:38	ICD9:153	ICD9:197	Secondary malignant neoplasm of respiratory and digestive systems	ICD9:197_died	Secondary malignant neoplasm of respiratory and digestive systems_died	Dis_diedOut	92	66.087
mergePATH:38	ICD9:153	ICD9:288	Diseases of white blood cells	ICD9:288_died	Diseases of white blood cells_died	Dis_diedOut	3	57.6667
mergePATH:38	ICD9:153	ICD9:453	Other venous embolism and thrombosis	ICD9:453_died	Other venous embolism and thrombosis_died	Dis_diedOut	4	59.75
mergePATH:38	ICD9:153	ICD9:560	Intestinal obstruction without mention of hernia	ICD9:560_died	Intestinal obstruction without mention of hernia_died	Dis_diedOut	31	75.4194
mergePATH:38	ICD9:153	ICD9:153	Malignant neoplasm of colon	ICD9:008	Intestinal infections due to other organisms	Dis_Dis	93	76.3118
mergePATH:38	ICD9:153	ICD9:560	Intestinal obstruction without mention of hernia	ICD9:008	Intestinal infections due to other organisms	Dis_Dis	2	64.5
mergePATH:38	ICD9:153	ICD9:288	Diseases of white blood cells	ICD9:038	Septicemia	Dis_Dis	4	67.5
mergePATH:38	ICD9:153	ICD9:153	Malignant neoplasm of colon	ICD9:197	Secondary malignant neoplasm of respiratory and digestive systems	Dis_Dis	377	63.0186
mergePATH:38	ICD9:153	ICD9:153	Malignant neoplasm of colon	ICD9:288	Diseases of white blood cells	Dis_Dis	37	63.7297
mergePATH:38	ICD9:153	ICD9:153	Malignant neoplasm of colon	ICD9:453	Other venous embolism and thrombosis	Dis_Dis	71	70.0282
mergePATH:38	ICD9:153	ICD9:153	Malignant neoplasm of colon	ICD9:560	Intestinal obstruction without mention of hernia	Dis_Dis	346	67.2919
mergePATH:39	ICD9:595	ICD9:038	Septicemia	ICD9:038_died	Septicemia_died	Dis_diedOut	115	77.5217
mergePATH:39	ICD9:595	ICD9:595	Cystitis	ICD9:595_died	Cystitis_died	Dis_diedOut	6	75.6667
mergePATH:39	ICD9:595	ICD9:595	Cystitis	ICD9:038	Septicemia	Dis_Dis	375	73.9253
mergePATH:40	ICD9:188	ICD9:038	Septicemia	ICD9:038_died	Septicemia_died	Dis_diedOut	154	74.534
mergePATH:40	ICD9:188	ICD9:188	Malignant neoplasm of bladder	ICD9:188_died	Malignant neoplasm of bladder_died	Dis_diedOut	106	72.2935
mergePATH:40	ICD9:188	ICD9:197	Secondary malignant neoplasm of respiratory and digestive systems	ICD9:197_died	Secondary malignant neoplasm of respiratory and digestive systems_died	Dis_diedOut	31	66.319
mergePATH:40	ICD9:188	ICD9:198	Secondary malignant neoplasm of other specified sites	ICD9:198_died	Secondary malignant neoplasm of other specified sites_died	Dis_diedOut	14	67.0714
mergePATH:40	ICD9:188	ICD9:285	Other and unspecified anemias	ICD9:285_died	Other and unspecified anemias_died	Dis_diedOut	5	72.6
mergePATH:40	ICD9:188	ICD9:338	Pain, not elsewhere classified	ICD9:338_died	Pain, not elsewhere classified_died	Dis_diedOut	4	66
mergePATH:40	ICD9:188	ICD9:560	Intestinal obstruction without mention of hernia	ICD9:560_died	Intestinal obstruction without mention of hernia_died	Dis_diedOut	7	76.1429
mergePATH:40	ICD9:188	ICD9:584	Acute kidney failure	ICD9:584_died	Acute kidney failure_died	Dis_diedOut	21	74.8095
mergePATH:40	ICD9:188	ICD9:590	Infections of kidney	ICD9:590_died	Infections of kidney_died	Dis_diedOut	1	70
mergePATH:40	ICD9:188	ICD9:599	Other disorders of urethra and urinary tract	ICD9:599_died	Other disorders of urethra and urinary tract_died	Dis_diedOut	16	77.0625
mergePATH:40	ICD9:188	ICD9:560	Intestinal obstruction without mention of hernia	ICD9:008	Intestinal infections due to other organisms	Dis_Dis	1	90
mergePATH:40	ICD9:188	ICD9:188	Malignant neoplasm of bladder	ICD9:038	Septicemia	Dis_Dis	337	74.7953
mergePATH:40	ICD9:188	ICD9:285	Other and unspecified anemias	ICD9:038	Septicemia	Dis_Dis	14	76.0714
mergePATH:40	ICD9:188	ICD9:584	Acute kidney failure	ICD9:038	Septicemia	Dis_Dis	23	79
mergePATH:40	ICD9:188	ICD9:599	Other disorders of urethra and urinary tract	ICD9:038	Septicemia	Dis_Dis	37	74.8378
mergePATH:40	ICD9:188	ICD9:590	Infections of kidney	ICD9:112	Candidiasis	Dis_Dis	1	78
mergePATH:40	ICD9:188	ICD9:188	Malignant neoplasm of bladder	ICD9:197	Secondary malignant neoplasm of respiratory and digestive systems	Dis_Dis	65	69.6769
mergePATH:40	ICD9:188	ICD9:198	Secondary malignant neoplasm of other specified sites	ICD9:197	Secondary malignant neoplasm of respiratory and digestive systems	Dis_Dis	3	69.6667
mergePATH:40	ICD9:188	ICD9:188	Malignant neoplasm of bladder	ICD9:198	Secondary malignant neoplasm of other specified sites	Dis_Dis	78	68.0128
mergePATH:40	ICD9:188	ICD9:188	Malignant neoplasm of bladder	ICD9:285	Other and unspecified anemias	Dis_Dis	53	77.2264
mergePATH:40	ICD9:188	ICD9:188	Malignant neoplasm of bladder	ICD9:338	Pain, not elsewhere classified	Dis_Dis	23	68.0435
mergePATH:40	ICD9:188	ICD9:188	Malignant neoplasm of bladder	ICD9:560	Intestinal obstruction without mention of hernia	Dis_Dis	68	73.9853
mergePATH:40	ICD9:188	ICD9:188	Malignant neoplasm of bladder	ICD9:584	Acute kidney failure	Dis_Dis	167	76.2575
mergePATH:40	ICD9:188	ICD9:188	Malignant neoplasm of bladder	ICD9:590	Infections of kidney	Dis_Dis	47	68.5532
mergePATH:40	ICD9:188	ICD9:188	Malignant neoplasm of bladder	ICD9:599	Other disorders of urethra and urinary tract	Dis_Dis	249	75.2169
mergePATH:41	ICD9:205	ICD9:038	Septicemia	ICD9:038_died	Septicemia_died	Dis_diedOut	132	61.514
mergePATH:41	ICD9:205	ICD9:117	Other mycoses	ICD9:117_died	Other mycoses_died	Dis_diedOut	10	53.6
mergePATH:41	ICD9:205	ICD9:205	Myeloid leukemia	ICD9:205_died	Myeloid leukemia_died	Dis_diedOut	139	60.1951
mergePATH:41	ICD9:205	ICD9:288	Diseases of white blood cells	ICD9:288_died	Diseases of white blood cells_died	Dis_diedOut	14	59.5714
mergePATH:41	ICD9:205	ICD9:205	Myeloid leukemia	ICD9:038	Septicemia	Dis_Dis	316	62.4684
mergePATH:41	ICD9:205	ICD9:288	Diseases of white blood cells	ICD9:038	Septicemia	Dis_Dis	42	57.3333
mergePATH:41	ICD9:205	ICD9:205	Myeloid leukemia	ICD9:117	Other mycoses	Dis_Dis	33	54.5758
mergePATH:41	ICD9:205	ICD9:205	Myeloid leukemia	ICD9:288	Diseases of white blood cells	Dis_Dis	225	55.0267
mergePATH:42	ICD9:562	ICD9:008	Intestinal infections due to other organisms	ICD9:008_died	Intestinal infections due to other organisms_died	Dis_diedOut	21	80.3333
mergePATH:42	ICD9:562	ICD9:562	Diverticula of intestine	ICD9:562_died	Diverticula of intestine_died	Dis_diedOut	14	73.8833
mergePATH:42	ICD9:562	ICD9:569	Other disorders of intestine	ICD9:569_died	Other disorders of intestine_died	Dis_diedOut	20	79.65
mergePATH:42	ICD9:562	ICD9:596	Other disorders of bladder	ICD9:596_died	Other disorders of bladder_died	Dis_diedOut	2	84.5
mergePATH:42	ICD9:562	ICD9:562	Diverticula of intestine	ICD9:008	Intestinal infections due to other organisms	Dis_Dis	225	72.6489
mergePATH:42	ICD9:562	ICD9:562	Diverticula of intestine	ICD9:569	Other disorders of intestine	Dis_Dis	299	68.913
mergePATH:42	ICD9:562	ICD9:562	Diverticula of intestine	ICD9:596	Other disorders of bladder	Dis_Dis	48	65.5833
mergePATH:42	ICD9:562	ICD9:562	Diverticula of intestine	ICD9:619	Fistula involving female genital tract	Dis_Dis	21	68.381
mergePATH:43	ICD9:438	ICD9:038	Septicemia	ICD9:038_died	Septicemia_died	Dis_diedOut	130	78.4518
mergePATH:43	ICD9:438	ICD9:438	Late effects of cerebrovascular disease	ICD9:438_died	Late effects of cerebrovascular disease_died	Dis_diedOut	65	79.4686
mergePATH:43	ICD9:438	ICD9:507	Pneumonitis due to solids and liquids	ICD9:507_died	Pneumonitis due to solids and liquids_died	Dis_diedOut	48	81.0208
mergePATH:43	ICD9:438	ICD9:536	Disorders of function of stomach	ICD9:536_died	Disorders of function of stomach_died	Dis_diedOut	5	82.6
mergePATH:43	ICD9:438	ICD9:599	Other disorders of urethra and urinary tract	ICD9:599_died	Other disorders of urethra and urinary tract_died	Dis_diedOut	8	78.625
mergePATH:43	ICD9:438	ICD9:438	Late effects of cerebrovascular disease	ICD9:038	Septicemia	Dis_Dis	305	75.377
mergePATH:43	ICD9:438	ICD9:507	Pneumonitis due to solids and liquids	ICD9:038	Septicemia	Dis_Dis	16	76.75
mergePATH:43	ICD9:438	ICD9:599	Other disorders of urethra and urinary tract	ICD9:038	Septicemia	Dis_Dis	22	75.8182
mergePATH:43	ICD9:438	ICD9:438	Late effects of cerebrovascular disease	ICD9:507	Pneumonitis due to solids and liquids	Dis_Dis	155	77.8839
mergePATH:43	ICD9:438	ICD9:438	Late effects of cerebrovascular disease	ICD9:536	Disorders of function of stomach	Dis_Dis	24	73.2083
mergePATH:43	ICD9:438	ICD9:438	Late effects of cerebrovascular disease	ICD9:599	Other disorders of urethra and urinary tract	Dis_Dis	126	77.0476
mergePATH:44	ICD9:560	ICD9:008	Intestinal infections due to other organisms	ICD9:008_died	Intestinal infections due to other organisms_died	Dis_diedOut	16	83.75
mergePATH:44	ICD9:560	ICD9:536	Disorders of function of stomach	ICD9:536_died	Disorders of function of stomach_died	Dis_diedOut	11	66.1818
mergePATH:44	ICD9:560	ICD9:560	Intestinal obstruction without mention of hernia	ICD9:560_died	Intestinal obstruction without mention of hernia_died	Dis_diedOut	24	81.5833
mergePATH:44	ICD9:560	ICD9:560	Intestinal obstruction without mention of hernia	ICD9:008	Intestinal infections due to other organisms	Dis_Dis	266	69.7698
mergePATH:44	ICD9:560	ICD9:560	Intestinal obstruction without mention of hernia	ICD9:536	Disorders of function of stomach	Dis_Dis	163	57.7778
mergePATH:45	ICD9:287	ICD9:038	Septicemia	ICD9:038_died	Septicemia_died	Dis_diedOut	105	68.9619
mergePATH:45	ICD9:287	ICD9:287	Purpura and other hemorrhagic conditions	ICD9:287_died	Purpura and other hemorrhagic conditions_died	Dis_diedOut	12	71.1667
mergePATH:45	ICD9:287	ICD9:287	Purpura and other hemorrhagic conditions	ICD9:038	Septicemia	Dis_Dis	253	66.3755
mergePATH:46	ICD9:203	ICD9:038	Septicemia	ICD9:038_died	Septicemia_died	Dis_diedOut	121	67.0579
mergePATH:46	ICD9:203	ICD9:203	Multiple myeloma and immunoproliferative neoplasms	ICD9:203_died	Multiple myeloma and immunoproliferative neoplasms_died	Dis_diedOut	27	67.1852
mergePATH:46	ICD9:203	ICD9:203	Multiple myeloma and immunoproliferative neoplasms	ICD9:038	Septicemia	Dis_Dis	245	66.9959
mergePATH:47	ICD9:294	ICD9:038	Septicemia	ICD9:038_died	Septicemia_died	Dis_diedOut	91	77.3003
mergePATH:47	ICD9:294	ICD9:294	Persistent mental disorders due to conditions classified elsewhere	ICD9:294_died	Persistent mental disorders due to conditions classified elsewhere_died	Dis_diedOut	40	85.4133
mergePATH:47	ICD9:294	ICD9:507	Pneumonitis due to solids and liquids	ICD9:507_died	Pneumonitis due to solids and liquids_died	Dis_diedOut	32	80.25
mergePATH:47	ICD9:294	ICD9:294	Persistent mental disorders due to conditions classified elsewhere	ICD9:038	Septicemia	Dis_Dis	246	80.6829
mergePATH:47	ICD9:294	ICD9:507	Pneumonitis due to solids and liquids	ICD9:038	Septicemia	Dis_Dis	9	76.4444
mergePATH:47	ICD9:294	ICD9:294	Persistent mental disorders due to conditions classified elsewhere	ICD9:507	Pneumonitis due to solids and liquids	Dis_Dis	101	81.4257
mergePATH:48	ICD9:402	ICD9:038	Septicemia	ICD9:038_died	Septicemia_died	Dis_diedOut	15	73.3889
mergePATH:48	ICD9:402	ICD9:402	Hypertensive heart disease	ICD9:402_died	Hypertensive heart disease_died	Dis_diedOut	17	81.7262
mergePATH:48	ICD9:402	ICD9:404	Hypertensive heart and chronic kidney disease	ICD9:404_died	Hypertensive heart and chronic kidney disease_died	Dis_diedOut	24	82.125
mergePATH:48	ICD9:402	ICD9:518	Other diseases of lung	ICD9:518_died	Other diseases of lung_died	Dis_diedOut	97	74.9485
mergePATH:48	ICD9:402	ICD9:584	Acute kidney failure	ICD9:584_died	Acute kidney failure_died	Dis_diedOut	30	78.7667
mergePATH:48	ICD9:402	ICD9:404	Hypertensive heart and chronic kidney disease	ICD9:038	Septicemia	Dis_Dis	14	74.7857
mergePATH:48	ICD9:402	ICD9:518	Other diseases of lung	ICD9:038	Septicemia	Dis_Dis	17	73.5294
mergePATH:48	ICD9:402	ICD9:584	Acute kidney failure	ICD9:038	Septicemia	Dis_Dis	10	76
mergePATH:48	ICD9:402	ICD9:402	Hypertensive heart disease	ICD9:404	Hypertensive heart and chronic kidney disease	Dis_Dis	155	74.1613
mergePATH:48	ICD9:402	ICD9:402	Hypertensive heart disease	ICD9:518	Other diseases of lung	Dis_Dis	238	73.7017
mergePATH:48	ICD9:402	ICD9:402	Hypertensive heart disease	ICD9:584	Acute kidney failure	Dis_Dis	142	77.0704
mergePATH:49	ICD9:204	ICD9:008	Intestinal infections due to other organisms	ICD9:008_died	Intestinal infections due to other organisms_died	Dis_diedOut	3	45.3333
mergePATH:49	ICD9:204	ICD9:038	Septicemia	ICD9:038_died	Septicemia_died	Dis_diedOut	109	54.0391
mergePATH:49	ICD9:204	ICD9:204	Lymphoid leukemia	ICD9:204_died	Lymphoid leukemia_died	Dis_diedOut	82	46.9491
mergePATH:49	ICD9:204	ICD9:288	Diseases of white blood cells	ICD9:288_died	Diseases of white blood cells_died	Dis_diedOut	7	45.7143
mergePATH:49	ICD9:204	ICD9:204	Lymphoid leukemia	ICD9:008	Intestinal infections due to other organisms	Dis_Dis	35	42.7429
mergePATH:49	ICD9:204	ICD9:204	Lymphoid leukemia	ICD9:038	Septicemia	Dis_Dis	236	52.5551
mergePATH:49	ICD9:204	ICD9:288	Diseases of white blood cells	ICD9:038	Septicemia	Dis_Dis	33	37.9091
mergePATH:49	ICD9:204	ICD9:204	Lymphoid leukemia	ICD9:288	Diseases of white blood cells	Dis_Dis	172	35.7326
mergePATH:50	ICD9:238	ICD9:038	Septicemia	ICD9:038_died	Septicemia_died	Dis_diedOut	119	70.4239
mergePATH:50	ICD9:238	ICD9:205	Myeloid leukemia	ICD9:205_died	Myeloid leukemia_died	Dis_diedOut	41	72.3171
mergePATH:50	ICD9:238	ICD9:238	Neoplasm of uncertain behavior of other and unspecified sites and tissues	ICD9:238_died	Neoplasm of uncertain behavior of other and unspecified sites and tissues_died	Dis_diedOut	22	77.1941
mergePATH:50	ICD9:238	ICD9:205	Myeloid leukemia	ICD9:038	Septicemia	Dis_Dis	7	73.1429
mergePATH:50	ICD9:238	ICD9:238	Neoplasm of uncertain behavior of other and unspecified sites and tissues	ICD9:038	Septicemia	Dis_Dis	228	74.4386
mergePATH:50	ICD9:238	ICD9:238	Neoplasm of uncertain behavior of other and unspecified sites and tissues	ICD9:205	Myeloid leukemia	Dis_Dis	81	71.0247
mergePATH:51	ICD9:151	ICD9:038	Septicemia	ICD9:038_died	Septicemia_died	Dis_diedOut	5	60.4
mergePATH:51	ICD9:151	ICD9:151	Malignant neoplasm of stomach	ICD9:151_died	Malignant neoplasm of stomach_died	Dis_diedOut	94	60.3136
mergePATH:51	ICD9:151	ICD9:197	Secondary malignant neoplasm of respiratory and digestive systems	ICD9:197_died	Secondary malignant neoplasm of respiratory and digestive systems_died	Dis_diedOut	61	58.1638
mergePATH:51	ICD9:151	ICD9:198	Secondary malignant neoplasm of other specified sites	ICD9:198_died	Secondary malignant neoplasm of other specified sites_died	Dis_diedOut	18	55.8889
mergePATH:51	ICD9:151	ICD9:276	Disorders of fluid, electrolyte, and acid-base balance	ICD9:276_died	Disorders of fluid, electrolyte, and acid-base balance_died	Dis_diedOut	18	68.9444
mergePATH:51	ICD9:151	ICD9:338	Pain, not elsewhere classified	ICD9:338_died	Pain, not elsewhere classified_died	Dis_diedOut	11	65.9091
mergePATH:51	ICD9:151	ICD9:536	Disorders of function of stomach	ICD9:536_died	Disorders of function of stomach_died	Dis_diedOut	4	71
mergePATH:51	ICD9:151	ICD9:569	Other disorders of intestine	ICD9:569_died	Other disorders of intestine_died	Dis_diedOut	7	69.1429
mergePATH:51	ICD9:151	ICD9:276	Disorders of fluid, electrolyte, and acid-base balance	ICD9:038	Septicemia	Dis_Dis	10	65
mergePATH:51	ICD9:151	ICD9:151	Malignant neoplasm of stomach	ICD9:197	Secondary malignant neoplasm of respiratory and digestive systems	Dis_Dis	192	57.7188
mergePATH:51	ICD9:151	ICD9:198	Secondary malignant neoplasm of other specified sites	ICD9:197	Secondary malignant neoplasm of respiratory and digestive systems	Dis_Dis	5	51.8
mergePATH:51	ICD9:151	ICD9:151	Malignant neoplasm of stomach	ICD9:198	Secondary malignant neoplasm of other specified sites	Dis_Dis	57	56.5789
mergePATH:51	ICD9:151	ICD9:151	Malignant neoplasm of stomach	ICD9:276	Disorders of fluid, electrolyte, and acid-base balance	Dis_Dis	110	67
mergePATH:51	ICD9:151	ICD9:151	Malignant neoplasm of stomach	ICD9:338	Pain, not elsewhere classified	Dis_Dis	31	60.7097
mergePATH:51	ICD9:151	ICD9:151	Malignant neoplasm of stomach	ICD9:536	Disorders of function of stomach	Dis_Dis	41	64.2927
mergePATH:51	ICD9:151	ICD9:151	Malignant neoplasm of stomach	ICD9:569	Other disorders of intestine	Dis_Dis	35	67.3143
mergePATH:52	ICD9:275	ICD9:038	Septicemia	ICD9:038_died	Septicemia_died	Dis_diedOut	75	66.5867
mergePATH:52	ICD9:275	ICD9:275	Disorders of mineral metabolism	ICD9:275_died	Disorders of mineral metabolism_died	Dis_diedOut	3	67
mergePATH:52	ICD9:275	ICD9:275	Disorders of mineral metabolism	ICD9:038	Septicemia	Dis_Dis	188	66.8032
mergePATH:53	ICD9:415	ICD9:415	Acute pulmonary heart disease	ICD9:415_died	Acute pulmonary heart disease_died	Dis_diedOut	10	75.5
mergePATH:53	ICD9:415	ICD9:507	Pneumonitis due to solids and liquids	ICD9:507_died	Pneumonitis due to solids and liquids_died	Dis_diedOut	4	72
mergePATH:53	ICD9:415	ICD9:578	Gastrointestinal hemorrhage	ICD9:578_died	Gastrointestinal hemorrhage_died	Dis_diedOut	16	68.875
mergePATH:53	ICD9:415	ICD9:507	Pneumonitis due to solids and liquids	ICD9:038	Septicemia	Dis_Dis	1	84
mergePATH:53	ICD9:415	ICD9:578	Gastrointestinal hemorrhage	ICD9:507	Pneumonitis due to solids and liquids	Dis_Dis	7	73
mergePATH:53	ICD9:415	ICD9:415	Acute pulmonary heart disease	ICD9:578	Gastrointestinal hemorrhage	Dis_Dis	187	68.8449
mergePATH:54	ICD9:459	ICD9:038	Septicemia	ICD9:038_died	Septicemia_died	Dis_diedOut	77	71.961
mergePATH:54	ICD9:459	ICD9:459	Other disorders of circulatory system	ICD9:459_died	Other disorders of circulatory system_died	Dis_diedOut	5	72
mergePATH:54	ICD9:459	ICD9:459	Other disorders of circulatory system	ICD9:038	Septicemia	Dis_Dis	184	67.7717
mergePATH:55	ICD9:154	ICD9:038	Septicemia	ICD9:038_died	Septicemia_died	Dis_diedOut	11	74.5833
mergePATH:55	ICD9:154	ICD9:154	Malignant neoplasm of rectum, rectosigmoid junction, and anus	ICD9:154_died	Malignant neoplasm of rectum, rectosigmoid junction, and anus_died	Dis_diedOut	101	62.4523
mergePATH:55	ICD9:154	ICD9:197	Secondary malignant neoplasm of respiratory and digestive systems	ICD9:197_died	Secondary malignant neoplasm of respiratory and digestive systems_died	Dis_diedOut	40	55.55
mergePATH:55	ICD9:154	ICD9:276	Disorders of fluid, electrolyte, and acid-base balance	ICD9:276_died	Disorders of fluid, electrolyte, and acid-base balance_died	Dis_diedOut	6	70.8333
mergePATH:55	ICD9:154	ICD9:288	Diseases of white blood cells	ICD9:288_died	Diseases of white blood cells_died	Dis_diedOut	6	57.5
mergePATH:55	ICD9:154	ICD9:560	Intestinal obstruction without mention of hernia	ICD9:560_died	Intestinal obstruction without mention of hernia_died	Dis_diedOut	14	70.8571
mergePATH:55	ICD9:154	ICD9:567	Peritonitis and retroperitoneal infections	ICD9:567_died	Peritonitis and retroperitoneal infections_died	Dis_diedOut	1	47
mergePATH:55	ICD9:154	ICD9:569	Other disorders of intestine	ICD9:569_died	Other disorders of intestine_died	Dis_diedOut	6	62.5
mergePATH:55	ICD9:154	ICD9:584	Acute kidney failure	ICD9:584_died	Acute kidney failure_died	Dis_diedOut	13	68.3846
mergePATH:55	ICD9:154	ICD9:560	Intestinal obstruction without mention of hernia	ICD9:008	Intestinal infections due to other organisms	Dis_Dis	5	64
mergePATH:55	ICD9:154	ICD9:276	Disorders of fluid, electrolyte, and acid-base balance	ICD9:038	Septicemia	Dis_Dis	12	69.6667
mergePATH:55	ICD9:154	ICD9:288	Diseases of white blood cells	ICD9:038	Septicemia	Dis_Dis	3	60
mergePATH:55	ICD9:154	ICD9:584	Acute kidney failure	ICD9:038	Septicemia	Dis_Dis	11	75.3636
mergePATH:55	ICD9:154	ICD9:154	Malignant neoplasm of rectum, rectosigmoid junction, and anus	ICD9:197	Secondary malignant neoplasm of respiratory and digestive systems	Dis_Dis	155	58.2581
mergePATH:55	ICD9:154	ICD9:154	Malignant neoplasm of rectum, rectosigmoid junction, and anus	ICD9:276	Disorders of fluid, electrolyte, and acid-base balance	Dis_Dis	107	66
mergePATH:55	ICD9:154	ICD9:154	Malignant neoplasm of rectum, rectosigmoid junction, and anus	ICD9:288	Diseases of white blood cells	Dis_Dis	31	58.5806
mergePATH:55	ICD9:154	ICD9:154	Malignant neoplasm of rectum, rectosigmoid junction, and anus	ICD9:560	Intestinal obstruction without mention of hernia	Dis_Dis	176	64.1477
mergePATH:55	ICD9:154	ICD9:154	Malignant neoplasm of rectum, rectosigmoid junction, and anus	ICD9:567	Peritonitis and retroperitoneal infections	Dis_Dis	16	58.9375
mergePATH:55	ICD9:154	ICD9:154	Malignant neoplasm of rectum, rectosigmoid junction, and anus	ICD9:569	Other disorders of intestine	Dis_Dis	123	63.4472
mergePATH:55	ICD9:154	ICD9:154	Malignant neoplasm of rectum, rectosigmoid junction, and anus	ICD9:584	Acute kidney failure	Dis_Dis	106	68.6038
mergePATH:56	ICD9:156	ICD9:038	Septicemia	ICD9:038_died	Septicemia_died	Dis_diedOut	79	70.7342
mergePATH:56	ICD9:156	ICD9:156	Malignant neoplasm of gallbladder and extrahepatic bile ducts	ICD9:156_died	Malignant neoplasm of gallbladder and extrahepatic bile ducts_died	Dis_diedOut	14	68.375
mergePATH:56	ICD9:156	ICD9:157	Malignant neoplasm of pancreas	ICD9:157_died	Malignant neoplasm of pancreas_died	Dis_diedOut	13	61.7692
mergePATH:56	ICD9:156	ICD9:338	Pain, not elsewhere classified	ICD9:338_died	Pain, not elsewhere classified_died	Dis_diedOut	1	73
mergePATH:56	ICD9:156	ICD9:156	Malignant neoplasm of gallbladder and extrahepatic bile ducts	ICD9:038	Septicemia	Dis_Dis	169	70.9645
mergePATH:56	ICD9:156	ICD9:156	Malignant neoplasm of gallbladder and extrahepatic bile ducts	ICD9:157	Malignant neoplasm of pancreas	Dis_Dis	57	65.6842
mergePATH:56	ICD9:156	ICD9:157	Malignant neoplasm of pancreas	ICD9:338	Pain, not elsewhere classified	Dis_Dis	1	73
mergePATH:57	ICD9:431	ICD9:038	Septicemia	ICD9:038_died	Septicemia_died	Dis_diedOut	6	67.8333
mergePATH:57	ICD9:431	ICD9:431	Intracerebral hemorrhage	ICD9:431_died	Intracerebral hemorrhage_died	Dis_diedOut	14	68.1429
mergePATH:57	ICD9:431	ICD9:438	Late effects of cerebrovascular disease	ICD9:438_died	Late effects of cerebrovascular disease_died	Dis_diedOut	48	80.6875
mergePATH:57	ICD9:431	ICD9:438	Late effects of cerebrovascular disease	ICD9:038	Septicemia	Dis_Dis	17	66.7059
mergePATH:57	ICD9:431	ICD9:431	Intracerebral hemorrhage	ICD9:438	Late effects of cerebrovascular disease	Dis_Dis	154	72.3182
mergePATH:58	ICD9:416	ICD9:038	Septicemia	ICD9:038_died	Septicemia_died	Dis_diedOut	5	79.2
mergePATH:58	ICD9:416	ICD9:416	Chronic pulmonary heart disease	ICD9:416_died	Chronic pulmonary heart disease_died	Dis_diedOut	14	67.7857
mergePATH:58	ICD9:416	ICD9:518	Other diseases of lung	ICD9:518_died	Other diseases of lung_died	Dis_diedOut	65	65.7231
mergePATH:58	ICD9:416	ICD9:518	Other diseases of lung	ICD9:038	Septicemia	Dis_Dis	12	68.75
mergePATH:58	ICD9:416	ICD9:416	Chronic pulmonary heart disease	ICD9:518	Other diseases of lung	Dis_Dis	150	65.3986
mergePATH:59	ICD9:516	ICD9:038	Septicemia	ICD9:038_died	Septicemia_died	Dis_diedOut	2	70.5
mergePATH:59	ICD9:516	ICD9:507	Pneumonitis due to solids and liquids	ICD9:507_died	Pneumonitis due to solids and liquids_died	Dis_diedOut	7	76.8571
mergePATH:59	ICD9:516	ICD9:516	Other alveolar and parietoalveolar pneumonopathy	ICD9:516_died	Other alveolar and parietoalveolar pneumonopathy_died	Dis_diedOut	17	76.0625
mergePATH:59	ICD9:516	ICD9:518	Other diseases of lung	ICD9:518_died	Other diseases of lung_died	Dis_diedOut	73	74.419
mergePATH:59	ICD9:516	ICD9:518	Other diseases of lung	ICD9:038	Septicemia	Dis_Dis	6	62.3333
mergePATH:59	ICD9:516	ICD9:516	Other alveolar and parietoalveolar pneumonopathy	ICD9:507	Pneumonitis due to solids and liquids	Dis_Dis	29	72.7931
mergePATH:59	ICD9:516	ICD9:507	Pneumonitis due to solids and liquids	ICD9:518	Other diseases of lung	Dis_Dis	5	73
mergePATH:59	ICD9:516	ICD9:516	Other alveolar and parietoalveolar pneumonopathy	ICD9:518	Other diseases of lung	Dis_Dis	146	68.6438
mergePATH:60	ICD9:530	ICD9:530	Diseases of esophagus	ICD9:530_died	Diseases of esophagus_died	Dis_diedOut	3	58.3333
mergePATH:60	ICD9:530	ICD9:536	Disorders of function of stomach	ICD9:536_died	Disorders of function of stomach_died	Dis_diedOut	7	59.8571
mergePATH:60	ICD9:530	ICD9:530	Diseases of esophagus	ICD9:536	Disorders of function of stomach	Dis_Dis	137	55.8321
mergePATH:61	ICD9:200	ICD9:038	Septicemia	ICD9:038_died	Septicemia_died	Dis_diedOut	78	58.8007
mergePATH:61	ICD9:200	ICD9:200	Lymphosarcoma and reticulosarcoma and other specified malignant tumors of lymphatic tissue	ICD9:200_died	Lymphosarcoma and reticulosarcoma and other specified malignant tumors of lymphatic tissue_died	Dis_diedOut	23	52.9269
mergePATH:61	ICD9:200	ICD9:288	Diseases of white blood cells	ICD9:288_died	Diseases of white blood cells_died	Dis_diedOut	5	48.6
mergePATH:61	ICD9:200	ICD9:200	Lymphosarcoma and reticulosarcoma and other specified malignant tumors of lymphatic tissue	ICD9:038	Septicemia	Dis_Dis	133	62.6241
mergePATH:61	ICD9:200	ICD9:288	Diseases of white blood cells	ICD9:038	Septicemia	Dis_Dis	10	51.9
mergePATH:61	ICD9:200	ICD9:200	Lymphosarcoma and reticulosarcoma and other specified malignant tumors of lymphatic tissue	ICD9:288	Diseases of white blood cells	Dis_Dis	86	51.6512
mergePATH:62	ICD9:189	ICD9:189	Malignant neoplasm of kidney and other and unspecified urinary organs	ICD9:189_died	Malignant neoplasm of kidney and other and unspecified urinary organs_died	Dis_diedOut	19	60.3158
mergePATH:62	ICD9:189	ICD9:197	Secondary malignant neoplasm of respiratory and digestive systems	ICD9:197_died	Secondary malignant neoplasm of respiratory and digestive systems_died	Dis_diedOut	38	61.7895
mergePATH:62	ICD9:189	ICD9:189	Malignant neoplasm of kidney and other and unspecified urinary organs	ICD9:197	Secondary malignant neoplasm of respiratory and digestive systems	Dis_Dis	125	61.192
mergePATH:63	ICD9:733	ICD9:338	Pain, not elsewhere classified	ICD9:338_died	Pain, not elsewhere classified_died	Dis_diedOut	17	62.6471
mergePATH:63	ICD9:733	ICD9:733	Other disorders of bone and cartilage	ICD9:733_died	Other disorders of bone and cartilage_died	Dis_diedOut	2	56.5
mergePATH:63	ICD9:733	ICD9:733	Other disorders of bone and cartilage	ICD9:338	Pain, not elsewhere classified	Dis_Dis	125	62.75
mergePATH:64	ICD9:398	ICD9:038	Septicemia	ICD9:038_died	Septicemia_died	Dis_diedOut	15	80.2
mergePATH:64	ICD9:398	ICD9:398	Other rheumatic heart disease	ICD9:398_died	Other rheumatic heart disease_died	Dis_diedOut	24	83.1278
mergePATH:64	ICD9:398	ICD9:434	Occlusion of cerebral arteries	ICD9:434_died	Occlusion of cerebral arteries_died	Dis_diedOut	21	79.4762
mergePATH:64	ICD9:398	ICD9:507	Pneumonitis due to solids and liquids	ICD9:507_died	Pneumonitis due to solids and liquids_died	Dis_diedOut	1	82
mergePATH:64	ICD9:398	ICD9:518	Other diseases of lung	ICD9:518_died	Other diseases of lung_died	Dis_diedOut	63	76.619
mergePATH:64	ICD9:398	ICD9:584	Acute kidney failure	ICD9:584_died	Acute kidney failure_died	Dis_diedOut	27	83.8889
mergePATH:64	ICD9:398	ICD9:518	Other diseases of lung	ICD9:038	Septicemia	Dis_Dis	6	78.5
mergePATH:64	ICD9:398	ICD9:584	Acute kidney failure	ICD9:038	Septicemia	Dis_Dis	12	79.3333
mergePATH:64	ICD9:398	ICD9:398	Other rheumatic heart disease	ICD9:434	Occlusion of cerebral arteries	Dis_Dis	43	80.3488
mergePATH:64	ICD9:398	ICD9:434	Occlusion of cerebral arteries	ICD9:507	Pneumonitis due to solids and liquids	Dis_Dis	3	84.6667
mergePATH:64	ICD9:398	ICD9:398	Other rheumatic heart disease	ICD9:518	Other diseases of lung	Dis_Dis	118	76.6949
mergePATH:64	ICD9:398	ICD9:398	Other rheumatic heart disease	ICD9:584	Acute kidney failure	Dis_Dis	87	79.6782
mergePATH:65	ICD9:626	ICD9:626	Disorders of menstruation and other abnormal bleeding from female genital tract	ICD9:218	Uterine leiomyoma	Dis_Dis	114	44.1842
mergePATH:66	ICD9:263	ICD9:038	Septicemia	ICD9:038_died	Septicemia_died	Dis_diedOut	59	77.5254
mergePATH:66	ICD9:263	ICD9:263	Other and unspecified protein-calorie malnutrition	ICD9:263_died	Other and unspecified protein-calorie malnutrition_died	Dis_diedOut	5	82.8
mergePATH:66	ICD9:263	ICD9:263	Other and unspecified protein-calorie malnutrition	ICD9:038	Septicemia	Dis_Dis	113	74.6283
mergePATH:67	ICD9:174	ICD9:038	Septicemia	ICD9:038_died	Septicemia_died	Dis_diedOut	2	63
mergePATH:67	ICD9:174	ICD9:174	Malignant neoplasm of female breast	ICD9:174_died	Malignant neoplasm of female breast_died	Dis_diedOut	11	53.0909
mergePATH:67	ICD9:174	ICD9:288	Diseases of white blood cells	ICD9:288_died	Diseases of white blood cells_died	Dis_diedOut	2	57
mergePATH:67	ICD9:174	ICD9:288	Diseases of white blood cells	ICD9:038	Septicemia	Dis_Dis	6	55.1667
mergePATH:67	ICD9:174	ICD9:174	Malignant neoplasm of female breast	ICD9:288	Diseases of white blood cells	Dis_Dis	113	56.7611
mergePATH:68	ICD9:280	ICD9:008	Intestinal infections due to other organisms	ICD9:008_died	Intestinal infections due to other organisms_died	Dis_diedOut	1	87
mergePATH:68	ICD9:280	ICD9:038	Septicemia	ICD9:038_died	Septicemia_died	Dis_diedOut	2	73
mergePATH:68	ICD9:280	ICD9:153	Malignant neoplasm of colon	ICD9:153_died	Malignant neoplasm of colon_died	Dis_diedOut	12	72.0833
mergePATH:68	ICD9:280	ICD9:218	Uterine leiomyoma	ICD9:218_died	Uterine leiomyoma_died	Dis_diedOut	1	41
mergePATH:68	ICD9:280	ICD9:238	Neoplasm of uncertain behavior of other and unspecified sites and tissues	ICD9:238_died	Neoplasm of uncertain behavior of other and unspecified sites and tissues_died	Dis_diedOut	7	80.5714
mergePATH:68	ICD9:280	ICD9:626	Disorders of menstruation and other abnormal bleeding from female genital tract	ICD9:626_died	Disorders of menstruation and other abnormal bleeding from female genital tract_died	Dis_diedOut	1	27
mergePATH:68	ICD9:280	ICD9:153	Malignant neoplasm of colon	ICD9:008	Intestinal infections due to other organisms	Dis_Dis	2	82.5
mergePATH:68	ICD9:280	ICD9:238	Neoplasm of uncertain behavior of other and unspecified sites and tissues	ICD9:038	Septicemia	Dis_Dis	6	72.1667
mergePATH:68	ICD9:280	ICD9:280	Iron deficiency anemias	ICD9:153	Malignant neoplasm of colon	Dis_Dis	102	73.5098
mergePATH:68	ICD9:280	ICD9:153	Malignant neoplasm of colon	ICD9:197	Secondary malignant neoplasm of respiratory and digestive systems	Dis_Dis	2	87
mergePATH:68	ICD9:280	ICD9:280	Iron deficiency anemias	ICD9:218	Uterine leiomyoma	Dis_Dis	113	44.5044
mergePATH:68	ICD9:280	ICD9:626	Disorders of menstruation and other abnormal bleeding from female genital tract	ICD9:218	Uterine leiomyoma	Dis_Dis	10	40.1
mergePATH:68	ICD9:280	ICD9:280	Iron deficiency anemias	ICD9:238	Neoplasm of uncertain behavior of other and unspecified sites and tissues	Dis_Dis	34	72.2647
mergePATH:68	ICD9:280	ICD9:153	Malignant neoplasm of colon	ICD9:560	Intestinal obstruction without mention of hernia	Dis_Dis	2	83
mergePATH:68	ICD9:280	ICD9:280	Iron deficiency anemias	ICD9:626	Disorders of menstruation and other abnormal bleeding from female genital tract	Dis_Dis	71	39.5714
mergePATH:69	ICD9:290	ICD9:038	Septicemia	ICD9:038_died	Septicemia_died	Dis_diedOut	59	83.375
mergePATH:69	ICD9:290	ICD9:290	Dementias	ICD9:290_died	Dementias_died	Dis_diedOut	13	80.625
mergePATH:69	ICD9:290	ICD9:507	Pneumonitis due to solids and liquids	ICD9:507_died	Pneumonitis due to solids and liquids_died	Dis_diedOut	18	82.3889
mergePATH:69	ICD9:290	ICD9:290	Dementias	ICD9:038	Septicemia	Dis_Dis	115	81.0174
mergePATH:69	ICD9:290	ICD9:507	Pneumonitis due to solids and liquids	ICD9:038	Septicemia	Dis_Dis	5	84.8
mergePATH:69	ICD9:290	ICD9:290	Dementias	ICD9:507	Pneumonitis due to solids and liquids	Dis_Dis	54	83.8704
mergePATH:70	ICD9:715	ICD9:719	Other and unspecified disorders of joint	ICD9:719_died	Other and unspecified disorders of joint_died	Dis_diedOut	1	84
mergePATH:70	ICD9:715	ICD9:715	Osteoarthrosis and allied disorders	ICD9:718	Other derangement of joint	Dis_Dis	73	63.6164
mergePATH:70	ICD9:715	ICD9:715	Osteoarthrosis and allied disorders	ICD9:719	Other and unspecified disorders of joint	Dis_Dis	108	66.463
mergePATH:71	ICD9:196	ICD9:196	Secondary and unspecified malignant neoplasm of lymph nodes	ICD9:196_died	Secondary and unspecified malignant neoplasm of lymph nodes_died	Dis_diedOut	32	59.9167
mergePATH:71	ICD9:196	ICD9:197	Secondary malignant neoplasm of respiratory and digestive systems	ICD9:197_died	Secondary malignant neoplasm of respiratory and digestive systems_died	Dis_diedOut	45	53.0988
mergePATH:71	ICD9:196	ICD9:198	Secondary malignant neoplasm of other specified sites	ICD9:198_died	Secondary malignant neoplasm of other specified sites_died	Dis_diedOut	19	55.9474
mergePATH:71	ICD9:196	ICD9:196	Secondary and unspecified malignant neoplasm of lymph nodes	ICD9:197	Secondary malignant neoplasm of respiratory and digestive systems	Dis_Dis	106	59.2453
mergePATH:71	ICD9:196	ICD9:198	Secondary malignant neoplasm of other specified sites	ICD9:197	Secondary malignant neoplasm of respiratory and digestive systems	Dis_Dis	9	62.8889
mergePATH:71	ICD9:196	ICD9:196	Secondary and unspecified malignant neoplasm of lymph nodes	ICD9:198	Secondary malignant neoplasm of other specified sites	Dis_Dis	96	58.6042
mergePATH:72	ICD9:440	ICD9:008	Intestinal infections due to other organisms	ICD9:008_died	Intestinal infections due to other organisms_died	Dis_diedOut	11	80.7273
mergePATH:72	ICD9:440	ICD9:440	Atherosclerosis	ICD9:440_died	Atherosclerosis_died	Dis_diedOut	8	74
mergePATH:72	ICD9:440	ICD9:440	Atherosclerosis	ICD9:008	Intestinal infections due to other organisms	Dis_Dis	99	77.8586
mergePATH:73	ICD9:283	ICD9:038	Septicemia	ICD9:038_died	Septicemia_died	Dis_diedOut	47	70.5957
mergePATH:73	ICD9:283	ICD9:283	Acquired hemolytic anemias	ICD9:283_died	Acquired hemolytic anemias_died	Dis_diedOut	1	57
mergePATH:73	ICD9:283	ICD9:283	Acquired hemolytic anemias	ICD9:038	Septicemia	Dis_Dis	97	69.134
mergePATH:74	ICD9:155	ICD9:038	Septicemia	ICD9:038_died	Septicemia_died	Dis_diedOut	4	72.25
mergePATH:74	ICD9:155	ICD9:155	Malignant neoplasm of liver and intrahepatic bile ducts	ICD9:155_died	Malignant neoplasm of liver and intrahepatic bile ducts_died	Dis_diedOut	17	65.2941
mergePATH:74	ICD9:155	ICD9:584	Acute kidney failure	ICD9:584_died	Acute kidney failure_died	Dis_diedOut	26	64.1923
mergePATH:74	ICD9:155	ICD9:584	Acute kidney failure	ICD9:038	Septicemia	Dis_Dis	8	67.875
mergePATH:74	ICD9:155	ICD9:155	Malignant neoplasm of liver and intrahepatic bile ducts	ICD9:584	Acute kidney failure	Dis_Dis	96	64.9896
mergePATH:75	ICD9:446	ICD9:038	Septicemia	ICD9:038_died	Septicemia_died	Dis_diedOut	53	68.6415
mergePATH:75	ICD9:446	ICD9:446	Polyarteritis nodosa and allied conditions	ICD9:446_died	Polyarteritis nodosa and allied conditions_died	Dis_diedOut	6	68.6667
mergePATH:75	ICD9:446	ICD9:446	Polyarteritis nodosa and allied conditions	ICD9:038	Septicemia	Dis_Dis	95	65.6211
mergePATH:76	ICD9:295	ICD9:728	Disorders of muscle, ligament, and fascia	ICD9:728_died	Disorders of muscle, ligament, and fascia_died	Dis_diedOut	1	66
mergePATH:76	ICD9:295	ICD9:295	Schizophrenic disorders	ICD9:728	Disorders of muscle, ligament, and fascia	Dis_Dis	95	46.4947
mergePATH:77	ICD9:157	ICD9:157	Malignant neoplasm of pancreas	ICD9:157_died	Malignant neoplasm of pancreas_died	Dis_diedOut	25	62.48
mergePATH:77	ICD9:157	ICD9:338	Pain, not elsewhere classified	ICD9:338_died	Pain, not elsewhere classified_died	Dis_diedOut	19	65.5789
mergePATH:77	ICD9:157	ICD9:157	Malignant neoplasm of pancreas	ICD9:338	Pain, not elsewhere classified	Dis_Dis	92	61.5978
mergePATH:78	ICD9:494	ICD9:038	Septicemia	ICD9:038_died	Septicemia_died	Dis_diedOut	6	71.1667
mergePATH:78	ICD9:494	ICD9:494	Bronchiectasis	ICD9:494_died	Bronchiectasis_died	Dis_diedOut	5	68
mergePATH:78	ICD9:494	ICD9:518	Other diseases of lung	ICD9:518_died	Other diseases of lung_died	Dis_diedOut	30	68.4333
mergePATH:78	ICD9:494	ICD9:518	Other diseases of lung	ICD9:038	Septicemia	Dis_Dis	13	69.1538
mergePATH:78	ICD9:494	ICD9:494	Bronchiectasis	ICD9:518	Other diseases of lung	Dis_Dis	86	68.2326
mergePATH:79	ICD9:291	ICD9:291	Alcohol-induced mental disorders	ICD9:291_died	Alcohol-induced mental disorders_died	Dis_diedOut	1	74
mergePATH:79	ICD9:291	ICD9:291	Alcohol-induced mental disorders	ICD9:298	Other nonorganic psychoses	Dis_Dis	81	47.0617
mergePATH:80	ICD9:481	ICD9:038	Septicemia	ICD9:038_died	Septicemia_died	Dis_diedOut	4	73.5
mergePATH:80	ICD9:481	ICD9:481	Pneumococcal pneumonia	ICD9:481_died	Pneumococcal pneumonia_died	Dis_diedOut	4	76
mergePATH:80	ICD9:481	ICD9:518	Other diseases of lung	ICD9:518_died	Other diseases of lung_died	Dis_diedOut	28	70.5714
mergePATH:80	ICD9:481	ICD9:518	Other diseases of lung	ICD9:038	Septicemia	Dis_Dis	8	72
mergePATH:80	ICD9:481	ICD9:481	Pneumococcal pneumonia	ICD9:518	Other diseases of lung	Dis_Dis	75	70.4933
mergePATH:81	ICD9:531	ICD9:151	Malignant neoplasm of stomach	ICD9:151_died	Malignant neoplasm of stomach_died	Dis_diedOut	20	71.6
mergePATH:81	ICD9:531	ICD9:531	Gastric ulcer	ICD9:531_died	Gastric ulcer_died	Dis_diedOut	3	74
mergePATH:81	ICD9:531	ICD9:531	Gastric ulcer	ICD9:151	Malignant neoplasm of stomach	Dis_Dis	75	69.8267
mergePATH:81	ICD9:531	ICD9:151	Malignant neoplasm of stomach	ICD9:197	Secondary malignant neoplasm of respiratory and digestive systems	Dis_Dis	1	82
mergePATH:81	ICD9:531	ICD9:151	Malignant neoplasm of stomach	ICD9:276	Disorders of fluid, electrolyte, and acid-base balance	Dis_Dis	1	57
mergePATH:81	ICD9:531	ICD9:151	Malignant neoplasm of stomach	ICD9:536	Disorders of function of stomach	Dis_Dis	1	62
mergePATH:82	ICD9:424	ICD9:423	Other diseases of pericardium	ICD9:423_died	Other diseases of pericardium_died	Dis_diedOut	3	71.3333
mergePATH:82	ICD9:424	ICD9:424	Other diseases of endocardium	ICD9:424_died	Other diseases of endocardium_died	Dis_diedOut	8	67.8333
mergePATH:82	ICD9:424	ICD9:429	Ill-defined descriptions and complications of heart disease	ICD9:429_died	Ill-defined descriptions and complications of heart disease_died	Dis_diedOut	4	73.75
mergePATH:82	ICD9:424	ICD9:511	Pleurisy	ICD9:511_died	Pleurisy_died	Dis_diedOut	6	79.1667
mergePATH:82	ICD9:424	ICD9:518	Other diseases of lung	ICD9:518_died	Other diseases of lung_died	Dis_diedOut	1	64
mergePATH:82	ICD9:424	ICD9:424	Other diseases of endocardium	ICD9:423	Other diseases of pericardium	Dis_Dis	43	64.2326
mergePATH:82	ICD9:424	ICD9:424	Other diseases of endocardium	ICD9:429	Ill-defined descriptions and complications of heart disease	Dis_Dis	28	66.75
mergePATH:82	ICD9:424	ICD9:424	Other diseases of endocardium	ICD9:511	Pleurisy	Dis_Dis	72	72.8889
mergePATH:82	ICD9:424	ICD9:511	Pleurisy	ICD9:518	Other diseases of lung	Dis_Dis	3	71.6667
mergePATH:83	ICD9:182	ICD9:182	Malignant neoplasm of body of uterus	ICD9:182_died	Malignant neoplasm of body of uterus_died	Dis_diedOut	20	57.7619
mergePATH:83	ICD9:182	ICD9:197	Secondary malignant neoplasm of respiratory and digestive systems	ICD9:197_died	Secondary malignant neoplasm of respiratory and digestive systems_died	Dis_diedOut	30	54.5741
mergePATH:83	ICD9:182	ICD9:198	Secondary malignant neoplasm of other specified sites	ICD9:198_died	Secondary malignant neoplasm of other specified sites_died	Dis_diedOut	11	60.2727
mergePATH:83	ICD9:182	ICD9:182	Malignant neoplasm of body of uterus	ICD9:197	Secondary malignant neoplasm of respiratory and digestive systems	Dis_Dis	71	64
mergePATH:83	ICD9:182	ICD9:198	Secondary malignant neoplasm of other specified sites	ICD9:197	Secondary malignant neoplasm of respiratory and digestive systems	Dis_Dis	5	51.2
mergePATH:83	ICD9:182	ICD9:182	Malignant neoplasm of body of uterus	ICD9:198	Secondary malignant neoplasm of other specified sites	Dis_Dis	48	59.5208
mergePATH:84	ICD9:191	ICD9:038	Septicemia	ICD9:038_died	Septicemia_died	Dis_diedOut	2	29
mergePATH:84	ICD9:191	ICD9:191	Malignant neoplasm of brain	ICD9:191_died	Malignant neoplasm of brain_died	Dis_diedOut	16	40.3889
mergePATH:84	ICD9:191	ICD9:288	Diseases of white blood cells	ICD9:288_died	Diseases of white blood cells_died	Dis_diedOut	1	60
mergePATH:84	ICD9:191	ICD9:415	Acute pulmonary heart disease	ICD9:415_died	Acute pulmonary heart disease_died	Dis_diedOut	11	70.6364
mergePATH:84	ICD9:191	ICD9:453	Other venous embolism and thrombosis	ICD9:453_died	Other venous embolism and thrombosis_died	Dis_diedOut	1	59
mergePATH:84	ICD9:191	ICD9:288	Diseases of white blood cells	ICD9:038	Septicemia	Dis_Dis	3	44.6667
mergePATH:84	ICD9:191	ICD9:191	Malignant neoplasm of brain	ICD9:288	Diseases of white blood cells	Dis_Dis	21	30.1
mergePATH:84	ICD9:191	ICD9:191	Malignant neoplasm of brain	ICD9:415	Acute pulmonary heart disease	Dis_Dis	71	62.7324
mergePATH:84	ICD9:191	ICD9:191	Malignant neoplasm of brain	ICD9:453	Other venous embolism and thrombosis	Dis_Dis	44	63.2045
mergePATH:85	ICD9:433	ICD9:438	Late effects of cerebrovascular disease	ICD9:438_died	Late effects of cerebrovascular disease_died	Dis_diedOut	19	79.8947
mergePATH:85	ICD9:433	ICD9:507	Pneumonitis due to solids and liquids	ICD9:507_died	Pneumonitis due to solids and liquids_died	Dis_diedOut	2	85
mergePATH:85	ICD9:433	ICD9:433	Occlusion and stenosis of precerebral arteries	ICD9:438	Late effects of cerebrovascular disease	Dis_Dis	71	73
mergePATH:85	ICD9:433	ICD9:438	Late effects of cerebrovascular disease	ICD9:507	Pneumonitis due to solids and liquids	Dis_Dis	5	76.4
mergePATH:86	ICD9:593	ICD9:189	Malignant neoplasm of kidney and other and unspecified urinary organs	ICD9:189_died	Malignant neoplasm of kidney and other and unspecified urinary organs_died	Dis_diedOut	7	65
mergePATH:86	ICD9:593	ICD9:197	Secondary malignant neoplasm of respiratory and digestive systems	ICD9:197_died	Secondary malignant neoplasm of respiratory and digestive systems_died	Dis_diedOut	2	66
mergePATH:86	ICD9:593	ICD9:593	Other disorders of kidney and ureter	ICD9:189	Malignant neoplasm of kidney and other and unspecified urinary organs	Dis_Dis	66	65.4848
mergePATH:86	ICD9:593	ICD9:189	Malignant neoplasm of kidney and other and unspecified urinary organs	ICD9:197	Secondary malignant neoplasm of respiratory and digestive systems	Dis_Dis	3	59.3333
mergePATH:87	ICD9:150	ICD9:150	Malignant neoplasm of esophagus	ICD9:150_died	Malignant neoplasm of esophagus_died	Dis_diedOut	19	66.9226
mergePATH:87	ICD9:150	ICD9:507	Pneumonitis due to solids and liquids	ICD9:507_died	Pneumonitis due to solids and liquids_died	Dis_diedOut	28	68.2857
mergePATH:87	ICD9:150	ICD9:518	Other diseases of lung	ICD9:518_died	Other diseases of lung_died	Dis_diedOut	4	71.75
mergePATH:87	ICD9:150	ICD9:536	Disorders of function of stomach	ICD9:536_died	Disorders of function of stomach_died	Dis_diedOut	7	70.2857
mergePATH:87	ICD9:150	ICD9:150	Malignant neoplasm of esophagus	ICD9:507	Pneumonitis due to solids and liquids	Dis_Dis	64	67.8438
mergePATH:87	ICD9:150	ICD9:507	Pneumonitis due to solids and liquids	ICD9:518	Other diseases of lung	Dis_Dis	6	68.5
mergePATH:87	ICD9:150	ICD9:518	Other diseases of lung	ICD9:519	Other diseases of respiratory system	Dis_Dis	1	57
mergePATH:87	ICD9:150	ICD9:150	Malignant neoplasm of esophagus	ICD9:536	Disorders of function of stomach	Dis_Dis	37	64.1081
mergePATH:88	ICD9:556	ICD9:556	Ulcerative colitis	ICD9:556_died	Ulcerative colitis_died	Dis_diedOut	2	71.5
mergePATH:88	ICD9:556	ICD9:569	Other disorders of intestine	ICD9:569_died	Other disorders of intestine_died	Dis_diedOut	4	72
mergePATH:88	ICD9:556	ICD9:556	Ulcerative colitis	ICD9:569	Other disorders of intestine	Dis_Dis	64	52.6562
mergePATH:89	ICD9:430	ICD9:038	Septicemia	ICD9:038_died	Septicemia_died	Dis_diedOut	1	42
mergePATH:89	ICD9:430	ICD9:331	Other cerebral degenerations	ICD9:331_died	Other cerebral degenerations_died	Dis_diedOut	1	46
mergePATH:89	ICD9:430	ICD9:430	Subarachnoid hemorrhage	ICD9:430_died	Subarachnoid hemorrhage_died	Dis_diedOut	15	70.4545
mergePATH:89	ICD9:430	ICD9:437	Other and ill-defined cerebrovascular disease	ICD9:437_died	Other and ill-defined cerebrovascular disease_died	Dis_diedOut	6	57.1667
mergePATH:89	ICD9:430	ICD9:331	Other cerebral degenerations	ICD9:038	Septicemia	Dis_Dis	3	54.3333
mergePATH:89	ICD9:430	ICD9:430	Subarachnoid hemorrhage	ICD9:331	Other cerebral degenerations	Dis_Dis	30	59.2667
mergePATH:89	ICD9:430	ICD9:430	Subarachnoid hemorrhage	ICD9:437	Other and ill-defined cerebrovascular disease	Dis_Dis	59	57.6271
mergePATH:90	ICD9:239	ICD9:188	Malignant neoplasm of bladder	ICD9:188_died	Malignant neoplasm of bladder_died	Dis_diedOut	2	74.5
mergePATH:90	ICD9:239	ICD9:191	Malignant neoplasm of brain	ICD9:191_died	Malignant neoplasm of brain_died	Dis_diedOut	6	61
mergePATH:90	ICD9:239	ICD9:239	Neoplasms of unspecified nature	ICD9:239_died	Neoplasms of unspecified nature_died	Dis_diedOut	3	73
mergePATH:90	ICD9:239	ICD9:188	Malignant neoplasm of bladder	ICD9:038	Septicemia	Dis_Dis	2	79.5
mergePATH:90	ICD9:239	ICD9:285	Other and unspecified anemias	ICD9:038	Septicemia	Dis_Dis	2	79.5
mergePATH:90	ICD9:239	ICD9:239	Neoplasms of unspecified nature	ICD9:188	Malignant neoplasm of bladder	Dis_Dis	26	75.3846
mergePATH:90	ICD9:239	ICD9:239	Neoplasms of unspecified nature	ICD9:191	Malignant neoplasm of brain	Dis_Dis	58	57.2759
mergePATH:90	ICD9:239	ICD9:188	Malignant neoplasm of bladder	ICD9:285	Other and unspecified anemias	Dis_Dis	2	79
mergePATH:90	ICD9:239	ICD9:191	Malignant neoplasm of brain	ICD9:415	Acute pulmonary heart disease	Dis_Dis	2	47.5
mergePATH:90	ICD9:239	ICD9:188	Malignant neoplasm of bladder	ICD9:584	Acute kidney failure	Dis_Dis	2	81.5
mergePATH:90	ICD9:239	ICD9:188	Malignant neoplasm of bladder	ICD9:599	Other disorders of urethra and urinary tract	Dis_Dis	2	74
mergePATH:91	ICD9:396	ICD9:038	Septicemia	ICD9:038_died	Septicemia_died	Dis_diedOut	4	72.25
mergePATH:91	ICD9:396	ICD9:396	Diseases of mitral and aortic valves	ICD9:396_died	Diseases of mitral and aortic valves_died	Dis_diedOut	6	79
mergePATH:91	ICD9:396	ICD9:518	Other diseases of lung	ICD9:518_died	Other diseases of lung_died	Dis_diedOut	21	78.381
mergePATH:91	ICD9:396	ICD9:518	Other diseases of lung	ICD9:038	Septicemia	Dis_Dis	9	77.7778
mergePATH:91	ICD9:396	ICD9:396	Diseases of mitral and aortic valves	ICD9:518	Other diseases of lung	Dis_Dis	56	75.1786
mergePATH:92	ICD9:281	ICD9:038	Septicemia	ICD9:038_died	Septicemia_died	Dis_diedOut	21	69.381
mergePATH:92	ICD9:281	ICD9:281	Other deficiency anemias	ICD9:281_died	Other deficiency anemias_died	Dis_diedOut	2	69.5
mergePATH:92	ICD9:281	ICD9:281	Other deficiency anemias	ICD9:038	Septicemia	Dis_Dis	55	71.0364
mergePATH:93	ICD9:574	ICD9:038	Septicemia	ICD9:038_died	Septicemia_died	Dis_diedOut	2	73.5
mergePATH:93	ICD9:574	ICD9:156	Malignant neoplasm of gallbladder and extrahepatic bile ducts	ICD9:156_died	Malignant neoplasm of gallbladder and extrahepatic bile ducts_died	Dis_diedOut	11	72.7273
mergePATH:93	ICD9:574	ICD9:574	Cholelithiasis	ICD9:574_died	Cholelithiasis_died	Dis_diedOut	1	75
mergePATH:93	ICD9:574	ICD9:156	Malignant neoplasm of gallbladder and extrahepatic bile ducts	ICD9:038	Septicemia	Dis_Dis	6	67.3333
mergePATH:93	ICD9:574	ICD9:574	Cholelithiasis	ICD9:156	Malignant neoplasm of gallbladder and extrahepatic bile ducts	Dis_Dis	54	69.7778
mergePATH:94	ICD9:344	ICD9:038	Septicemia	ICD9:038_died	Septicemia_died	Dis_diedOut	19	64.7895
mergePATH:94	ICD9:344	ICD9:344	Other paralytic syndromes	ICD9:344_died	Other paralytic syndromes_died	Dis_diedOut	4	73.75
mergePATH:94	ICD9:344	ICD9:344	Other paralytic syndromes	ICD9:038	Septicemia	Dis_Dis	56	61.1786
mergePATH:95	ICD9:161	ICD9:038	Septicemia	ICD9:038_died	Septicemia_died	Dis_diedOut	22	67.1818
mergePATH:95	ICD9:161	ICD9:161	Malignant neoplasm of larynx	ICD9:161_died	Malignant neoplasm of larynx_died	Dis_diedOut	1	75
mergePATH:95	ICD9:161	ICD9:161	Malignant neoplasm of larynx	ICD9:038	Septicemia	Dis_Dis	51	66.7255
mergePATH:96	ICD9:357	ICD9:038	Septicemia	ICD9:038_died	Septicemia_died	Dis_diedOut	1	61
mergePATH:96	ICD9:357	ICD9:357	Inflammatory and toxic neuropathy	ICD9:357_died	Inflammatory and toxic neuropathy_died	Dis_diedOut	5	71
mergePATH:96	ICD9:357	ICD9:518	Other diseases of lung	ICD9:518_died	Other diseases of lung_died	Dis_diedOut	18	74.2222
mergePATH:96	ICD9:357	ICD9:518	Other diseases of lung	ICD9:038	Septicemia	Dis_Dis	4	64.25
mergePATH:96	ICD9:357	ICD9:357	Inflammatory and toxic neuropathy	ICD9:518	Other diseases of lung	Dis_Dis	51	67.1373
mergePATH:97	ICD9:278	ICD9:534	Gastrojejunal ulcer	ICD9:534_died	Gastrojejunal ulcer_died	Dis_diedOut	2	53
mergePATH:97	ICD9:278	ICD9:278	Overweight, obesity and other hyperalimentation	ICD9:534	Gastrojejunal ulcer	Dis_Dis	49	48.9184
mergePATH:98	ICD9:241	ICD9:241	Nontoxic nodular goiter	ICD9:193	Malign neopl thyroid	Dis_Dis	44	55.6818
mergePATH:99	ICD9:590	ICD9:112	Candidiasis	ICD9:112_died	Candidiasis_died	Dis_diedOut	1	74
mergePATH:99	ICD9:590	ICD9:590	Infections of kidney	ICD9:590_died	Infections of kidney_died	Dis_diedOut	1	87
mergePATH:99	ICD9:590	ICD9:590	Infections of kidney	ICD9:112	Candidiasis	Dis_Dis	43	65.3256
mergePATH:100	ICD9:335	ICD9:038	Septicemia	ICD9:038_died	Septicemia_died	Dis_diedOut	4	60.25
mergePATH:100	ICD9:335	ICD9:335	Anterior horn cell disease	ICD9:335_died	Anterior horn cell disease_died	Dis_diedOut	5	62.8
mergePATH:100	ICD9:335	ICD9:518	Other diseases of lung	ICD9:518_died	Other diseases of lung_died	Dis_diedOut	18	65.2222
mergePATH:100	ICD9:335	ICD9:518	Other diseases of lung	ICD9:038	Septicemia	Dis_Dis	8	64.875
mergePATH:100	ICD9:335	ICD9:335	Anterior horn cell disease	ICD9:518	Other diseases of lung	Dis_Dis	40	62.425
mergePATH:101	ICD9:694	ICD9:038	Septicemia	ICD9:038_died	Septicemia_died	Dis_diedOut	20	80.8
mergePATH:101	ICD9:694	ICD9:694	Bullous dermatoses	ICD9:694_died	Bullous dermatoses_died	Dis_diedOut	4	62
mergePATH:101	ICD9:694	ICD9:694	Bullous dermatoses	ICD9:038	Septicemia	Dis_Dis	39	75.8974
mergePATH:102	ICD9:681	ICD9:440	Atherosclerosis	ICD9:440_died	Atherosclerosis_died	Dis_diedOut	8	81
mergePATH:102	ICD9:681	ICD9:440	Atherosclerosis	ICD9:008	Intestinal infections due to other organisms	Dis_Dis	2	86
mergePATH:102	ICD9:681	ICD9:681	Cellulitis and abscess of finger and toe	ICD9:440	Atherosclerosis	Dis_Dis	39	79.8462
mergePATH:103	ICD9:336	ICD9:038	Septicemia	ICD9:038_died	Septicemia_died	Dis_diedOut	17	67.9412
mergePATH:103	ICD9:336	ICD9:336	Other diseases of spinal cord	ICD9:336_died	Other diseases of spinal cord_died	Dis_diedOut	1	76
mergePATH:103	ICD9:336	ICD9:336	Other diseases of spinal cord	ICD9:038	Septicemia	Dis_Dis	32	67
mergePATH:104	ICD9:180	ICD9:038	Septicemia	ICD9:038_died	Septicemia_died	Dis_diedOut	3	67.6667
mergePATH:104	ICD9:180	ICD9:180	Malignant neoplasm of cervix uteri	ICD9:180_died	Malignant neoplasm of cervix uteri_died	Dis_diedOut	5	45.2
mergePATH:104	ICD9:180	ICD9:599	Other disorders of urethra and urinary tract	ICD9:599_died	Other disorders of urethra and urinary tract_died	Dis_diedOut	2	64
mergePATH:104	ICD9:180	ICD9:599	Other disorders of urethra and urinary tract	ICD9:038	Septicemia	Dis_Dis	5	60.6
mergePATH:104	ICD9:180	ICD9:180	Malignant neoplasm of cervix uteri	ICD9:599	Other disorders of urethra and urinary tract	Dis_Dis	32	54.7812
mergePATH:105	ICD9:211	ICD9:211	Benign neoplasm of other parts of digestive system	ICD9:211_died	Benign neoplasm of other parts of digestive system_died	Dis_diedOut	1	58
mergePATH:105	ICD9:211	ICD9:569	Other disorders of intestine	ICD9:569_died	Other disorders of intestine_died	Dis_diedOut	4	77.5
mergePATH:105	ICD9:211	ICD9:211	Benign neoplasm of other parts of digestive system	ICD9:569	Other disorders of intestine	Dis_Dis	32	64.0625
mergePATH:106	ICD9:592	ICD9:592	Calculus of kidney and ureter	ICD9:592_died	Calculus of kidney and ureter_died	Dis_diedOut	1	42
mergePATH:106	ICD9:592	ICD9:592	Calculus of kidney and ureter	ICD9:189	Malignant neoplasm of kidney and other and unspecified urinary organs	Dis_Dis	23	64.913
mergePATH:106	ICD9:592	ICD9:189	Malignant neoplasm of kidney and other and unspecified urinary organs	ICD9:197	Secondary malignant neoplasm of respiratory and digestive systems	Dis_Dis	1	89
mergePATH:106	ICD9:592	ICD9:592	Calculus of kidney and ureter	ICD9:593	Other disorders of kidney and ureter	Dis_Dis	31	54.4839
mergePATH:107	ICD9:512	ICD9:492	Emphysema	ICD9:492_died	Emphysema_died	Dis_diedOut	4	75.75
mergePATH:107	ICD9:512	ICD9:512	Pneumothorax and air leak	ICD9:492	Emphysema	Dis_Dis	30	58.8
mergePATH:108	ICD9:620	ICD9:620	Noninflammatory disorders of ovary, fallopian tube, and broad ligament	ICD9:617	Endometriosis	Dis_Dis	27	35.4074
mergePATH:109	ICD9:508	ICD9:508	Respiratory conditions due to other and unspecified external agents	ICD9:508_died	Respiratory conditions due to other and unspecified external agents_died	Dis_diedOut	5	70.8
mergePATH:109	ICD9:508	ICD9:518	Other diseases of lung	ICD9:518_died	Other diseases of lung_died	Dis_diedOut	12	69.25
mergePATH:109	ICD9:508	ICD9:518	Other diseases of lung	ICD9:038	Septicemia	Dis_Dis	1	80
mergePATH:109	ICD9:508	ICD9:508	Respiratory conditions due to other and unspecified external agents	ICD9:518	Other diseases of lung	Dis_Dis	24	71.3333
mergePATH:110	ICD9:158	ICD9:158	Malignant neoplasm of retroperitoneum and peritoneum	ICD9:158_died	Malignant neoplasm of retroperitoneum and peritoneum_died	Dis_diedOut	1	78
mergePATH:110	ICD9:158	ICD9:183	Malignant neoplasm of ovary and other uterine adnexa	ICD9:183_died	Malignant neoplasm of ovary and other uterine adnexa_died	Dis_diedOut	4	72.25
mergePATH:110	ICD9:158	ICD9:158	Malignant neoplasm of retroperitoneum and peritoneum	ICD9:183	Malignant neoplasm of ovary and other uterine adnexa	Dis_Dis	21	65.8095
mergePATH:111	ICD9:171	ICD9:171	Malignant neoplasm of connective and other soft tissue	ICD9:171_died	Malignant neoplasm of connective and other soft tissue_died	Dis_diedOut	2	37.5
mergePATH:111	ICD9:171	ICD9:338	Pain, not elsewhere classified	ICD9:338_died	Pain, not elsewhere classified_died	Dis_diedOut	2	52
mergePATH:111	ICD9:171	ICD9:171	Malignant neoplasm of connective and other soft tissue	ICD9:338	Pain, not elsewhere classified	Dis_Dis	20	43.6
mergePATH:112	ICD9:453	ICD9:286	Coagulation defects	ICD9:286_died	Coagulation defects_died	Dis_diedOut	5	72.8
mergePATH:112	ICD9:453	ICD9:453	Other venous embolism and thrombosis	ICD9:453_died	Other venous embolism and thrombosis_died	Dis_diedOut	1	87
mergePATH:112	ICD9:453	ICD9:453	Other venous embolism and thrombosis	ICD9:286	Coagulation defects	Dis_Dis	19	65.6842
mergePATH:112	ICD9:453	ICD9:453	Other venous embolism and thrombosis	ICD9:353	Nerve root and plexus disorders	Dis_Dis	18	39.7222
mergePATH:113	ICD9:627	ICD9:627	Menopausal and postmenopausal disorders	ICD9:182	Malignant neoplasm of body of uterus	Dis_Dis	18	68.1667
mergePATH:114	ICD9:225	ICD9:453	Other venous embolism and thrombosis	ICD9:453_died	Other venous embolism and thrombosis_died	Dis_diedOut	1	80
mergePATH:114	ICD9:225	ICD9:225	Benign neoplasm of brain and other parts of nervous system	ICD9:453	Other venous embolism and thrombosis	Dis_Dis	17	70.2353
mergePATH:115	ICD9:235	ICD9:157	Malignant neoplasm of pancreas	ICD9:157_died	Malignant neoplasm of pancreas_died	Dis_diedOut	8	68.5
mergePATH:115	ICD9:235	ICD9:338	Pain, not elsewhere classified	ICD9:338_died	Pain, not elsewhere classified_died	Dis_diedOut	1	73
mergePATH:115	ICD9:235	ICD9:235	Neoplasm of uncertain behavior of digestive and respiratory systems	ICD9:157	Malignant neoplasm of pancreas	Dis_Dis	17	64.2941
mergePATH:115	ICD9:235	ICD9:157	Malignant neoplasm of pancreas	ICD9:338	Pain, not elsewhere classified	Dis_Dis	1	73
mergePATH:116	ICD9:164	ICD9:164	Malignant neoplasm of thymus, heart, and mediastinum	ICD9:164_died	Malignant neoplasm of thymus, heart, and mediastinum_died	Dis_diedOut	1	74
mergePATH:116	ICD9:164	ICD9:197	Secondary malignant neoplasm of respiratory and digestive systems	ICD9:197_died	Secondary malignant neoplasm of respiratory and digestive systems_died	Dis_diedOut	10	55
mergePATH:116	ICD9:164	ICD9:164	Malignant neoplasm of thymus, heart, and mediastinum	ICD9:197	Secondary malignant neoplasm of respiratory and digestive systems	Dis_Dis	15	58.6667
mergePATH:117	ICD9:332	ICD9:458	Hypotension	ICD9:038	Septicemia	Dis_Dis	2	77
mergePATH:117	ICD9:332	ICD9:332	Parkinson's disease	ICD9:458	Hypotension	Dis_Dis	11	78.8182

## Sheet: NISK
ID # of trajectory set by initial disease	ICD10 code of initla disease	ICD10 code of prior disease	name of prior disease	ICD10 code of posterior disease/death	name of posterior disease/death	number of transferred patient from prior disease	mean age of transferred patient from prior disease	edgeType (Dis_Dis:Disease to Disease, Dis_diedOut: Disease to death)
mergePATH:0	A09	A09	Diarrhoea and gastroenteritis of presumed infectious origin	B15	Acute hepatitis A	111	30.5856	Dis_Dis
mergePATH:0	A09	B17	Other acute viral hepatitis	B15	Acute hepatitis A	13	32.2308	Dis_Dis
mergePATH:0	A09	A09	Diarrhoea and gastroenteritis of presumed infectious origin	B17	Other acute viral hepatitis	152	35.1842	Dis_Dis
mergePATH:1	H65	H65	Nonsuppurative otitis media	H91	Other hearing loss	282	50.1238	Dis_Dis
mergePATH:1	H65	H65	Nonsuppurative otitis media	H93	Other disorders of ear, not elsewhere classified	446	56.7621	Dis_Dis
mergePATH:1	H65	H91	Other hearing loss	H93	Other disorders of ear, not elsewhere classified	39	57.7949	Dis_Dis
mergePATH:1	H65	K05	Gingivitis and periodontal diseases	K04	Diseases of pulp and periapical tissues	4	65.75	Dis_Dis
mergePATH:1	H65	H93	Other disorders of ear, not elsewhere classified	K05	Gingivitis and periodontal diseases	37	57.1716	Dis_Dis
mergePATH:1	H65	H93	Other disorders of ear, not elsewhere classified	L03	Cellulitis	3	59.6667	Dis_Dis
mergePATH:2	F00	F00	Dementia in Alzheimer's disease	F00_died	Dementia in Alzheimer's disease_died	36	85.2696	Dis_diedOut
mergePATH:2	F00	G21	Secondary parkinsonism	G21_died	Secondary parkinsonism_died	1	83	Dis_diedOut
mergePATH:2	F00	I95	Hypotension	I95_died	Hypotension_died	1	84	Dis_diedOut
mergePATH:2	F00	J80	Adult respiratory distress syndrome	J80_died	Adult respiratory distress syndrome_died	13	81.1538	Dis_diedOut
mergePATH:2	F00	N17	Acute renal failure	N17_died	Acute renal failure_died	24	82.4583	Dis_diedOut
mergePATH:2	F00	U23	NA	U23_died	NA	1	81	Dis_diedOut
mergePATH:2	F00	G21	Secondary parkinsonism	A41	Other septicaemia	2	78	Dis_Dis
mergePATH:2	F00	N18	Chronic renal failure	B02	Zoster [herpes zoster]	1	73	Dis_Dis
mergePATH:2	F00	F00	Dementia in Alzheimer's disease	B86	Scabies	124	80.4274	Dis_Dis
mergePATH:2	F00	F00	Dementia in Alzheimer's disease	G21	Secondary parkinsonism	108	75.6481	Dis_Dis
mergePATH:2	F00	N18	Chronic renal failure	G25	Other extrapyramidal and movement disorders	1	81	Dis_Dis
mergePATH:2	F00	N18	Chronic renal failure	G47	Sleep disorders	1	81	Dis_Dis
mergePATH:2	F00	N18	Chronic renal failure	H25	Senile cataract	1	79	Dis_Dis
mergePATH:2	F00	N18	Chronic renal failure	H35	Other retinal disorders	1	73	Dis_Dis
mergePATH:2	F00	N18	Chronic renal failure	I20	Angina pectoris	1	83	Dis_Dis
mergePATH:2	F00	N18	Chronic renal failure	I63	Cerebral infarction	1	72	Dis_Dis
mergePATH:2	F00	F00	Dementia in Alzheimer's disease	I95	Hypotension	33	78.1818	Dis_Dis
mergePATH:2	F00	N18	Chronic renal failure	J69	Pneumonitis due to solids and liquids	1	80	Dis_Dis
mergePATH:2	F00	F00	Dementia in Alzheimer's disease	J80	Adult respiratory distress syndrome	23	80.4348	Dis_Dis
mergePATH:2	F00	N18	Chronic renal failure	J81	Pulmonary oedema	1	80	Dis_Dis
mergePATH:2	F00	N18	Chronic renal failure	K59	Other functional intestinal disorders	1	79	Dis_Dis
mergePATH:2	F00	L50	Urticaria	L29	Pruritus	1	76	Dis_Dis
mergePATH:2	F00	U30	NA	L50	Urticaria	3	77	Dis_Dis
mergePATH:2	F00	F00	Dementia in Alzheimer's disease	N17	Acute renal failure	102	80.2353	Dis_Dis
mergePATH:2	F00	N17	Acute renal failure	N18	Chronic renal failure	8	79.125	Dis_Dis
mergePATH:2	F00	F00	Dementia in Alzheimer's disease	U23	NA	122	76.8525	Dis_Dis
mergePATH:2	F00	F00	Dementia in Alzheimer's disease	U24	NA	151	79.7152	Dis_Dis
mergePATH:2	F00	F00	Dementia in Alzheimer's disease	U30	NA	118	79.8559	Dis_Dis
mergePATH:3	J40	C22	Malignant neoplasm of liver and intrahepatic bile ducts	C22_died	Malignant neoplasm of liver and intrahepatic bile ducts_died	1	64	Dis_diedOut
mergePATH:3	J40	J40	Bronchitis, not specified as acute or chronic	J40_died	Bronchitis, not specified as acute or chronic_died	1	30	Dis_diedOut
mergePATH:3	J40	K75	Other inflammatory liver diseases	K75_died	Other inflammatory liver diseases_died	2	78.5	Dis_diedOut
mergePATH:3	J40	J40	Bronchitis, not specified as acute or chronic	A04	Other bacterial intestinal infections	670	47.5952	Dis_Dis
mergePATH:3	J40	M79	Other soft tissue disorders, not elsewhere classified	A09	Diarrhoea and gastroenteritis of presumed infectious origin	2	54.5	Dis_Dis
mergePATH:3	J40	K75	Other inflammatory liver diseases	C22	Malignant neoplasm of liver and intrahepatic bile ducts	3	65.6667	Dis_Dis
mergePATH:3	J40	K76	Other diseases of liver	E78	Disorders of lipoprotein metabolism and other lipidaemias	95	58.6842	Dis_Dis
mergePATH:3	J40	E78	Disorders of lipoprotein metabolism and other lipidaemias	H04	Disorders of lacrimal system	17	63.7059	Dis_Dis
mergePATH:3	J40	E78	Disorders of lipoprotein metabolism and other lipidaemias	J30	Vasomotor and allergic rhinitis	17	60.8824	Dis_Dis
mergePATH:3	J40	J30	Vasomotor and allergic rhinitis	J40	Bronchitis, not specified as acute or chronic	2	54.5	Dis_Dis
mergePATH:3	J40	A09	Diarrhoea and gastroenteritis of presumed infectious origin	K12	Stomatitis and related lesions	1	43	Dis_Dis
mergePATH:3	J40	J40	Bronchitis, not specified as acute or chronic	K75	Other inflammatory liver diseases	186	52.3871	Dis_Dis
mergePATH:3	J40	J40	Bronchitis, not specified as acute or chronic	K76	Other diseases of liver	993	54.1098	Dis_Dis
mergePATH:3	J40	A04	Other bacterial intestinal infections	L60	Nail disorders	6	41.1667	Dis_Dis
mergePATH:3	J40	E78	Disorders of lipoprotein metabolism and other lipidaemias	M79	Other soft tissue disorders, not elsewhere classified	17	63	Dis_Dis
mergePATH:3	J40	J40	Bronchitis, not specified as acute or chronic	N12	Tubulo-interstitial nephritis, not specified as acute or chronic	61	49.541	Dis_Dis
mergePATH:4	H35	C79	Secondary malignant neoplasm of other sites	C79_died	Secondary malignant neoplasm of other sites_died	1	68	Dis_diedOut
mergePATH:4	H35	J30	Vasomotor and allergic rhinitis	A04	Other bacterial intestinal infections	1	73	Dis_Dis
mergePATH:4	H35	J30	Vasomotor and allergic rhinitis	B08	Other viral infections characterized by skin and mucous membrane lesions, not elsewhere classified	1	1	Dis_Dis
mergePATH:4	H35	G58	Other mononeuropathies	C34	Malignant neoplasm of bronchus and lung	4	74.5	Dis_Dis
mergePATH:4	H35	C34	Malignant neoplasm of bronchus and lung	C79	Secondary malignant neoplasm of other sites	1	68	Dis_Dis
mergePATH:4	H35	H35	Other retinal disorders	G58	Other mononeuropathies	78	72.0641	Dis_Dis
mergePATH:4	H35	J30	Vasomotor and allergic rhinitis	H11	Other disorders of conjunctiva	1	68	Dis_Dis
mergePATH:4	H35	J30	Vasomotor and allergic rhinitis	H16	Keratitis	1	69	Dis_Dis
mergePATH:4	H35	H35	Other retinal disorders	H50	Other strabismus	50	47.1	Dis_Dis
mergePATH:4	H35	J30	Vasomotor and allergic rhinitis	J15	Bacterial pneumonia, not elsewhere classified	1	1	Dis_Dis
mergePATH:4	H35	J30	Vasomotor and allergic rhinitis	J18	Pneumonia, organism unspecified	1	1	Dis_Dis
mergePATH:4	H35	H50	Other strabismus	J30	Vasomotor and allergic rhinitis	6	39	Dis_Dis
mergePATH:4	H35	J30	Vasomotor and allergic rhinitis	J35	Chronic diseases of tonsils and adenoids	1	6	Dis_Dis
mergePATH:4	H35	J30	Vasomotor and allergic rhinitis	K59	Other functional intestinal disorders	1	73	Dis_Dis
mergePATH:4	H35	J30	Vasomotor and allergic rhinitis	L23	Allergic contact dermatitis	1	8	Dis_Dis
mergePATH:4	H35	H35	Other retinal disorders	L25	Unspecified contact dermatitis	200	66.0854	Dis_Dis
mergePATH:4	H35	L25	Unspecified contact dermatitis	L28	Lichen simplex chronicus and prurigo	4	61	Dis_Dis
mergePATH:4	H35	H35	Other retinal disorders	N21	Calculus of lower urinary tract	22	63.2727	Dis_Dis
mergePATH:5	K52	K56	Paralytic ileus and intestinal obstruction without hernia	K56_died	Paralytic ileus and intestinal obstruction without hernia_died	5	81.8	Dis_diedOut
mergePATH:5	K52	K81	Cholecystitis	K81_died	Cholecystitis_died	2	73.5	Dis_diedOut
mergePATH:5	K52	B17	Other acute viral hepatitis	B15	Acute hepatitis A	9	30.7778	Dis_Dis
mergePATH:5	K52	K52	Other noninfective gastroenteritis and colitis	B15	Acute hepatitis A	73	31.0959	Dis_Dis
mergePATH:5	K52	K52	Other noninfective gastroenteritis and colitis	B17	Other acute viral hepatitis	83	39.759	Dis_Dis
mergePATH:5	K52	K52	Other noninfective gastroenteritis and colitis	K56	Paralytic ileus and intestinal obstruction without hernia	551	47.572	Dis_Dis
mergePATH:5	K52	K52	Other noninfective gastroenteritis and colitis	K81	Cholecystitis	234	58.9402	Dis_Dis
mergePATH:5	K52	K56	Paralytic ileus and intestinal obstruction without hernia	K81	Cholecystitis	8	61	Dis_Dis
mergePATH:6	I21	I20	Angina pectoris	I20_died	Angina pectoris_died	16	71.75	Dis_diedOut
mergePATH:6	I21	I21	Acute myocardial infarction	I21_died	Acute myocardial infarction_died	173	78.5375	Dis_diedOut
mergePATH:6	I21	I25	Chronic ischaemic heart disease	I25_died	Chronic ischaemic heart disease_died	29	74.413	Dis_diedOut
mergePATH:6	I21	I50	Heart failure	I50_died	Heart failure_died	35	76.3714	Dis_diedOut
mergePATH:6	I21	K55	Vascular disorders of intestine	K55_died	Vascular disorders of intestine_died	3	79.6667	Dis_diedOut
mergePATH:6	I21	N17	Acute renal failure	N17_died	Acute renal failure_died	1	70	Dis_diedOut
mergePATH:6	I21	K04	Diseases of pulp and periapical tissues	A75	Typhus fever	2	76	Dis_Dis
mergePATH:6	I21	N18	Chronic renal failure	H36	Retinal disorders in diseases classified elsewhere	1	59	Dis_Dis
mergePATH:6	I21	N18	Chronic renal failure	H40	Glaucoma	1	58	Dis_Dis
mergePATH:6	I21	I21	Acute myocardial infarction	I20	Angina pectoris	1634	64.9119	Dis_Dis
mergePATH:6	I21	N18	Chronic renal failure	I21	Acute myocardial infarction	2	72.5	Dis_Dis
mergePATH:6	I21	I20	Angina pectoris	I25	Chronic ischaemic heart disease	362	64.1298	Dis_Dis
mergePATH:6	I21	I21	Acute myocardial infarction	I25	Chronic ischaemic heart disease	1385	64.5986	Dis_Dis
mergePATH:6	I21	I21	Acute myocardial infarction	I50	Heart failure	422	73.2038	Dis_Dis
mergePATH:6	I21	K05	Gingivitis and periodontal diseases	K04	Diseases of pulp and periapical tissues	23	63.9722	Dis_Dis
mergePATH:6	I21	I25	Chronic ischaemic heart disease	K05	Gingivitis and periodontal diseases	102	62.2592	Dis_Dis
mergePATH:6	I21	H36	Retinal disorders in diseases classified elsewhere	K25	Gastric ulcer	1	59	Dis_Dis
mergePATH:6	I21	N18	Chronic renal failure	K25	Gastric ulcer	1	59	Dis_Dis
mergePATH:6	I21	I21	Acute myocardial infarction	K55	Vascular disorders of intestine	13	73.8462	Dis_Dis
mergePATH:6	I21	H36	Retinal disorders in diseases classified elsewhere	N17	Acute renal failure	1	59	Dis_Dis
mergePATH:6	I21	I50	Heart failure	N17	Acute renal failure	8	73.25	Dis_Dis
mergePATH:6	I21	K25	Gastric ulcer	N17	Acute renal failure	1	59	Dis_Dis
mergePATH:6	I21	N17	Acute renal failure	N18	Chronic renal failure	2	72.5	Dis_Dis
mergePATH:7	H10	H10	Conjunctivitis	H11	Other disorders of conjunctiva	1838	60.8205	Dis_Dis
mergePATH:7	H10	H10	Conjunctivitis	H19	Disorders of sclera and cornea in diseases classified elsewhere	462	55.513	Dis_Dis
mergePATH:7	H10	H11	Other disorders of conjunctiva	H19	Disorders of sclera and cornea in diseases classified elsewhere	30	63.3	Dis_Dis
mergePATH:8	N30	C67	Malignant neoplasm of bladder	C67_died	Malignant neoplasm of bladder_died	7	79.8571	Dis_diedOut
mergePATH:8	N30	N30	Cystitis	N30_died	Cystitis_died	1	67	Dis_diedOut
mergePATH:8	N30	N31	Neuromuscular dysfunction of bladder, not elsewhere classified	N31_died	Neuromuscular dysfunction of bladder, not elsewhere classified_died	1	54	Dis_diedOut
mergePATH:8	N30	N32	Other disorders of bladder	N32_died	Other disorders of bladder_died	1	73	Dis_diedOut
mergePATH:8	N30	D30	Benign neoplasm of urinary organs	C64	Malignant neoplasm of kidney, except renal pelvis	2	64	Dis_Dis
mergePATH:8	N30	D30	Benign neoplasm of urinary organs	C67	Malignant neoplasm of bladder	16	60.8125	Dis_Dis
mergePATH:8	N30	N30	Cystitis	C67	Malignant neoplasm of bladder	164	68.8049	Dis_Dis
mergePATH:8	N30	N30	Cystitis	D27	Benign neoplasm of ovary	272	41.3199	Dis_Dis
mergePATH:8	N30	N20	Calculus of kidney and ureter	D30	Benign neoplasm of urinary organs	5	66	Dis_Dis
mergePATH:8	N30	N30	Cystitis	D30	Benign neoplasm of urinary organs	63	59	Dis_Dis
mergePATH:8	N30	F03	Unspecified dementia	F00	Dementia in Alzheimer's disease	2	73.5	Dis_Dis
mergePATH:8	N30	H81	Disorders of vestibular function	F03	Unspecified dementia	11	75.2727	Dis_Dis
mergePATH:8	N30	F00	Dementia in Alzheimer's disease	G21	Secondary parkinsonism	1	73	Dis_Dis
mergePATH:8	N30	N31	Neuromuscular dysfunction of bladder, not elsewhere classified	H81	Disorders of vestibular function	139	69.6763	Dis_Dis
mergePATH:8	N30	F00	Dementia in Alzheimer's disease	J18	Pneumonia, organism unspecified	1	73	Dis_Dis
mergePATH:8	N30	K29	Gastritis and duodenitis	J30	Vasomotor and allergic rhinitis	5	66	Dis_Dis
mergePATH:8	N30	J30	Vasomotor and allergic rhinitis	J31	Chronic rhinitis, nasopharyngitis and pharyngitis	1	68	Dis_Dis
mergePATH:8	N30	N30	Cystitis	K20	Oesophagitis	49	58.6735	Dis_Dis
mergePATH:8	N30	K29	Gastritis and duodenitis	K21	Gastro-oesophageal reflux disease	5	67.2	Dis_Dis
mergePATH:8	N30	C67	Malignant neoplasm of bladder	K29	Gastritis and duodenitis	42	66	Dis_Dis
mergePATH:8	N30	K21	Gastro-oesophageal reflux disease	M79	Other soft tissue disorders, not elsewhere classified	1	66	Dis_Dis
mergePATH:8	N30	N30	Cystitis	N20	Calculus of kidney and ureter	543	54.7864	Dis_Dis
mergePATH:8	N30	J30	Vasomotor and allergic rhinitis	N30	Cystitis	1	67	Dis_Dis
mergePATH:8	N30	K21	Gastro-oesophageal reflux disease	N30	Cystitis	5	67.4	Dis_Dis
mergePATH:8	N30	K29	Gastritis and duodenitis	N30	Cystitis	42	65.8333	Dis_Dis
mergePATH:8	N30	N30	Cystitis	N31	Neuromuscular dysfunction of bladder, not elsewhere classified	1594	64.3049	Dis_Dis
mergePATH:8	N30	N30	Cystitis	N32	Other disorders of bladder	318	62.5126	Dis_Dis
mergePATH:8	N30	N30	Cystitis	N36	Other disorders of urethra	49	61.7347	Dis_Dis
mergePATH:8	N30	D27	Benign neoplasm of ovary	N80	Endometriosis	45	35.1333	Dis_Dis
mergePATH:9	M65	M65	Synovitis and tenosynovitis	M65_died	Synovitis and tenosynovitis_died	3	56.5	Dis_diedOut
mergePATH:9	M65	N93	Other abnormal uterine and vaginal bleeding	D25	Leiomyoma of uterus	23	45.7391	Dis_Dis
mergePATH:9	M65	H81	Disorders of vestibular function	G43	Migraine	96	59.3403	Dis_Dis
mergePATH:9	M65	D25	Leiomyoma of uterus	H11	Other disorders of conjunctiva	1	70	Dis_Dis
mergePATH:9	M65	M19	Other arthrosis	H81	Disorders of vestibular function	97	63.4536	Dis_Dis
mergePATH:9	M65	M65	Synovitis and tenosynovitis	H81	Disorders of vestibular function	1164	59.5241	Dis_Dis
mergePATH:9	M65	L03	Cellulitis	I85	Oesophageal varices	2	68	Dis_Dis
mergePATH:9	M65	G43	Migraine	L03	Cellulitis	8	63.0833	Dis_Dis
mergePATH:9	M65	M65	Synovitis and tenosynovitis	M19	Other arthrosis	1563	59.3461	Dis_Dis
mergePATH:9	M65	L03	Cellulitis	M86	Osteomyelitis	1	61	Dis_Dis
mergePATH:9	M65	D25	Leiomyoma of uterus	N80	Endometriosis	1	44	Dis_Dis
mergePATH:9	M65	M65	Synovitis and tenosynovitis	N93	Other abnormal uterine and vaginal bleeding	273	42.7179	Dis_Dis
mergePATH:9	M65	D25	Leiomyoma of uterus	N95	Menopausal and other perimenopausal disorders	1	44	Dis_Dis
mergePATH:10	I84	C20	Malignant neoplasm of rectum	C20_died	Malignant neoplasm of rectum_died	9	66.5556	Dis_diedOut
mergePATH:10	I84	C21	Malignant neoplasm of anus and anal canal	C21_died	Malignant neoplasm of anus and anal canal_died	2	71.5	Dis_diedOut
mergePATH:10	I84	K60	Fissure and fistula of anal and rectal regions	K60_died	Fissure and fistula of anal and rectal regions_died	1	43	Dis_diedOut
mergePATH:10	I84	M79	Other soft tissue disorders, not elsewhere classified	A09	Diarrhoea and gastroenteritis of presumed infectious origin	1	54	Dis_Dis
mergePATH:10	I84	K60	Fissure and fistula of anal and rectal regions	A18	Tuberculosis of other organs	5	44.25	Dis_Dis
mergePATH:10	I84	C20	Malignant neoplasm of rectum	B02	Zoster [herpes zoster]	3	66.3333	Dis_Dis
mergePATH:10	I84	L24	Irritant contact dermatitis	B30	Viral conjunctivitis	5	49	Dis_Dis
mergePATH:10	I84	I84	Haemorrhoids	C20	Malignant neoplasm of rectum	159	64.3711	Dis_Dis
mergePATH:10	I84	I84	Haemorrhoids	C21	Malignant neoplasm of anus and anal canal	14	66.4286	Dis_Dis
mergePATH:10	I84	C20	Malignant neoplasm of rectum	C78	Secondary malignant neoplasm of respiratory and digestive organs	3	58.6667	Dis_Dis
mergePATH:10	I84	K51	Ulcerative colitis	H04	Disorders of lacrimal system	7	52.2857	Dis_Dis
mergePATH:10	I84	H04	Disorders of lacrimal system	H16	Keratitis	1	50	Dis_Dis
mergePATH:10	I84	B02	Zoster [herpes zoster]	H19	Disorders of sclera and cornea in diseases classified elsewhere	1	74	Dis_Dis
mergePATH:10	I84	H04	Disorders of lacrimal system	I84	Haemorrhoids	7	52.2857	Dis_Dis
mergePATH:10	I84	H04	Disorders of lacrimal system	K05	Gingivitis and periodontal diseases	1	60	Dis_Dis
mergePATH:10	I84	A09	Diarrhoea and gastroenteritis of presumed infectious origin	K51	Ulcerative colitis	1	53	Dis_Dis
mergePATH:10	I84	I84	Haemorrhoids	K51	Ulcerative colitis	91	47.967	Dis_Dis
mergePATH:10	I84	H04	Disorders of lacrimal system	K59	Other functional intestinal disorders	1	47	Dis_Dis
mergePATH:10	I84	I84	Haemorrhoids	K60	Fissure and fistula of anal and rectal regions	1458	41.4067	Dis_Dis
mergePATH:10	I84	K61	Abscess of anal and rectal regions	K60	Fissure and fistula of anal and rectal regions	68	41.3971	Dis_Dis
mergePATH:10	I84	I84	Haemorrhoids	K61	Abscess of anal and rectal regions	293	43.3311	Dis_Dis
mergePATH:10	I84	I84	Haemorrhoids	L24	Irritant contact dermatitis	591	47.9662	Dis_Dis
mergePATH:10	I84	I84	Haemorrhoids	L29	Pruritus	463	49.2549	Dis_Dis
mergePATH:10	I84	H04	Disorders of lacrimal system	M79	Other soft tissue disorders, not elsewhere classified	1	53	Dis_Dis
mergePATH:10	I84	H04	Disorders of lacrimal system	N30	Cystitis	1	55	Dis_Dis
mergePATH:10	I84	L29	Pruritus	U28	NA	1	54	Dis_Dis
mergePATH:11	M81	A41	Other septicaemia	A41_died	Other septicaemia_died	1	85	Dis_diedOut
mergePATH:11	M81	I62	Other nontraumatic intracranial haemorrhage	I62_died	Other nontraumatic intracranial haemorrhage_died	10	72.4	Dis_diedOut
mergePATH:11	M81	J18	Pneumonia, organism unspecified	J18_died	Pneumonia, organism unspecified_died	1	77	Dis_diedOut
mergePATH:11	M81	J18	Pneumonia, organism unspecified	A41	Other septicaemia	1	85	Dis_Dis
mergePATH:11	M81	J18	Pneumonia, organism unspecified	B90	Sequelae of tuberculosis	2	80.5	Dis_Dis
mergePATH:11	M81	M81	Osteoporosis without pathological fracture	D50	Iron deficiency anaemia	226	69.7743	Dis_Dis
mergePATH:11	M81	M81	Osteoporosis without pathological fracture	I62	Other nontraumatic intracranial haemorrhage	36	73.0556	Dis_Dis
mergePATH:11	M81	J18	Pneumonia, organism unspecified	J15	Bacterial pneumonia, not elsewhere classified	1	81	Dis_Dis
mergePATH:11	M81	D50	Iron deficiency anaemia	J18	Pneumonia, organism unspecified	16	72.8125	Dis_Dis
mergePATH:11	M81	I62	Other nontraumatic intracranial haemorrhage	J18	Pneumonia, organism unspecified	3	72.6667	Dis_Dis
mergePATH:11	M81	J18	Pneumonia, organism unspecified	J46	Status asthmaticus	2	67.5	Dis_Dis
mergePATH:11	M81	J18	Pneumonia, organism unspecified	J47	Bronchiectasis	1	55	Dis_Dis
mergePATH:11	M81	J18	Pneumonia, organism unspecified	J85	Abscess of lung and mediastinum	1	47	Dis_Dis
mergePATH:12	J22	I67	Other cerebrovascular diseases	B35	Dermatophytosis	1	55	Dis_Dis
mergePATH:12	J22	J22	Unspecified acute lower respiratory infection	G44	Other headache syndromes	403	54.2159	Dis_Dis
mergePATH:12	J22	G44	Other headache syndromes	I67	Other cerebrovascular diseases	17	63.7647	Dis_Dis
mergePATH:13	G81	G81	Hemiplegia	G81_died	Hemiplegia_died	10	79.2778	Dis_diedOut
mergePATH:13	G81	I69	Sequelae of cerebrovascular disease	I69_died	Sequelae of cerebrovascular disease_died	14	73.2143	Dis_diedOut
mergePATH:13	G81	G81	Hemiplegia	I69	Sequelae of cerebrovascular disease	1374	64.9913	Dis_Dis
mergePATH:13	G81	G81	Hemiplegia	U23	NA	257	64.3152	Dis_Dis
mergePATH:13	G81	I69	Sequelae of cerebrovascular disease	U23	NA	110	63.4273	Dis_Dis
mergePATH:14	J42	C34	Malignant neoplasm of bronchus and lung	C34_died	Malignant neoplasm of bronchus and lung_died	2	67.5	Dis_diedOut
mergePATH:14	J42	J90	Pleural effusion, not elsewhere classified	J90_died	Pleural effusion, not elsewhere classified_died	1	74	Dis_diedOut
mergePATH:14	J42	J90	Pleural effusion, not elsewhere classified	C34	Malignant neoplasm of bronchus and lung	5	73	Dis_Dis
mergePATH:14	J42	J42	Unspecified chronic bronchitis	J90	Pleural effusion, not elsewhere classified	33	71.303	Dis_Dis
mergePATH:15	H81	C71	Malignant neoplasm of brain	C71_died	Malignant neoplasm of brain_died	8	66.75	Dis_diedOut
mergePATH:15	H81	K83	Other diseases of biliary tract	K83_died	Other diseases of biliary tract_died	2	68.5	Dis_diedOut
mergePATH:15	H81	H81	Disorders of vestibular function	C71	Malignant neoplasm of brain	38	59.7632	Dis_Dis
mergePATH:15	H81	H81	Disorders of vestibular function	K83	Other diseases of biliary tract	71	68.1408	Dis_Dis
mergePATH:16	B08	B08	Other viral infections characterized by skin and mucous membrane lesions, not elsewhere classified	G03	Meningitis due to other and unspecified causes	59	3.71186	Dis_Dis
mergePATH:16	B08	B08	Other viral infections characterized by skin and mucous membrane lesions, not elsewhere classified	M30	Polyarteritis nodosa and related conditions	58	2.17241	Dis_Dis
mergePATH:17	K76	D72	Other disorders of white blood cells	C92	Myeloid leukaemia	1	28	Dis_Dis
mergePATH:17	K76	K76	Other diseases of liver	D72	Other disorders of white blood cells	14	51.8571	Dis_Dis
mergePATH:17	K76	K76	Other diseases of liver	E78	Disorders of lipoprotein metabolism and other lipidaemias	1285	56.5992	Dis_Dis
mergePATH:17	K76	K76	Other diseases of liver	I47	Paroxysmal tachycardia	46	55.4348	Dis_Dis
mergePATH:17	K76	L50	Urticaria	J15	Bacterial pneumonia, not elsewhere classified	2	52	Dis_Dis
mergePATH:17	K76	K76	Other diseases of liver	K82	Other diseases of gallbladder	51	53.4902	Dis_Dis
mergePATH:17	K76	L50	Urticaria	L29	Pruritus	2	65.5	Dis_Dis
mergePATH:17	K76	M79	Other soft tissue disorders, not elsewhere classified	L50	Urticaria	25	61.12	Dis_Dis
mergePATH:17	K76	E78	Disorders of lipoprotein metabolism and other lipidaemias	M79	Other soft tissue disorders, not elsewhere classified	189	59.7619	Dis_Dis
mergePATH:18	A08	A08	Viral and other specified intestinal infections	A04	Other bacterial intestinal infections	274	23.4828	Dis_Dis
mergePATH:18	A08	A08	Viral and other specified intestinal infections	B01	Varicella [chickenpox]	151	4.63444	Dis_Dis
mergePATH:18	A08	A08	Viral and other specified intestinal infections	J12	Viral pneumonia, not elsewhere classified	86	4.86786	Dis_Dis
mergePATH:18	A08	B01	Varicella [chickenpox]	J15	Bacterial pneumonia, not elsewhere classified	15	4.2	Dis_Dis
mergePATH:18	A08	J18	Pneumonia, organism unspecified	J15	Bacterial pneumonia, not elsewhere classified	27	2.66786	Dis_Dis
mergePATH:18	A08	L04	Acute lymphadenitis	J18	Pneumonia, organism unspecified	54	8.46111	Dis_Dis
mergePATH:18	A08	L20	Atopic dermatitis	J18	Pneumonia, organism unspecified	179	2.62118	Dis_Dis
mergePATH:18	A08	A08	Viral and other specified intestinal infections	K35	Acute appendicitis	172	23.9012	Dis_Dis
mergePATH:18	A08	K35	Acute appendicitis	K36	Other appendicitis	2	14.5	Dis_Dis
mergePATH:18	A08	A08	Viral and other specified intestinal infections	L04	Acute lymphadenitis	221	18.2751	Dis_Dis
mergePATH:18	A08	A08	Viral and other specified intestinal infections	L20	Atopic dermatitis	452	5.29695	Dis_Dis
mergePATH:18	A08	A04	Other bacterial intestinal infections	L60	Nail disorders	2	38.5	Dis_Dis
mergePATH:18	A08	A08	Viral and other specified intestinal infections	L74	Eccrine sweat disorders	35	3.58182	Dis_Dis
mergePATH:19	K58	K56	Paralytic ileus and intestinal obstruction without hernia	K56_died	Paralytic ileus and intestinal obstruction without hernia_died	4	81	Dis_diedOut
mergePATH:19	K58	K58	Irritable bowel syndrome	K58_died	Irritable bowel syndrome_died	1	74	Dis_diedOut
mergePATH:19	K58	K58	Irritable bowel syndrome	K56	Paralytic ileus and intestinal obstruction without hernia	498	57.7829	Dis_Dis
mergePATH:19	K58	K56	Paralytic ileus and intestinal obstruction without hernia	K81	Cholecystitis	7	63.2857	Dis_Dis
mergePATH:19	K58	K58	Irritable bowel syndrome	K81	Cholecystitis	218	61.4725	Dis_Dis
mergePATH:20	M19	M19	Other arthrosis	D50	Iron deficiency anaemia	183	65.4699	Dis_Dis
mergePATH:20	M19	H81	Disorders of vestibular function	G43	Migraine	73	65.2192	Dis_Dis
mergePATH:20	M19	M19	Other arthrosis	H81	Disorders of vestibular function	1175	66.3081	Dis_Dis
mergePATH:20	M19	L03	Cellulitis	I85	Oesophageal varices	1	68	Dis_Dis
mergePATH:20	M19	J18	Pneumonia, organism unspecified	J15	Bacterial pneumonia, not elsewhere classified	2	50	Dis_Dis
mergePATH:20	M19	D50	Iron deficiency anaemia	J18	Pneumonia, organism unspecified	13	62.9231	Dis_Dis
mergePATH:20	M19	G43	Migraine	L03	Cellulitis	5	63.2	Dis_Dis
mergePATH:21	E10	E10	Insulin-dependent diabetes mellitus	E10_died	Insulin-dependent diabetes mellitus_died	7	66.375	Dis_diedOut
mergePATH:21	E10	M54	Dorsalgia	M54_died	Dorsalgia_died	1	69	Dis_diedOut
mergePATH:21	E10	N17	Acute renal failure	N17_died	Acute renal failure_died	6	66.5	Dis_diedOut
mergePATH:21	E10	N18	Chronic renal failure	N18_died	Chronic renal failure_died	1	74	Dis_diedOut
mergePATH:21	E10	J00	Acute nasopharyngitis [common cold]	A09	Diarrhoea and gastroenteritis of presumed infectious origin	1	58	Dis_Dis
mergePATH:21	E10	J02	Acute pharyngitis	A09	Diarrhoea and gastroenteritis of presumed infectious origin	1	58	Dis_Dis
mergePATH:21	E10	K29	Gastritis and duodenitis	A09	Diarrhoea and gastroenteritis of presumed infectious origin	1	58	Dis_Dis
mergePATH:21	E10	M79	Other soft tissue disorders, not elsewhere classified	A09	Diarrhoea and gastroenteritis of presumed infectious origin	4	64.8333	Dis_Dis
mergePATH:21	E10	G63	Polyneuropathy in diseases classified elsewhere	A41	Other septicaemia	3	50.6667	Dis_Dis
mergePATH:21	E10	J00	Acute nasopharyngitis [common cold]	B37	Candidiasis	1	58	Dis_Dis
mergePATH:21	E10	J02	Acute pharyngitis	B37	Candidiasis	1	58	Dis_Dis
mergePATH:21	E10	J30	Vasomotor and allergic rhinitis	B37	Candidiasis	1	58	Dis_Dis
mergePATH:21	E10	K29	Gastritis and duodenitis	B37	Candidiasis	1	58	Dis_Dis
mergePATH:21	E10	M54	Dorsalgia	B37	Candidiasis	1	58	Dis_Dis
mergePATH:21	E10	J00	Acute nasopharyngitis [common cold]	G44	Other headache syndromes	1	58	Dis_Dis
mergePATH:21	E10	K29	Gastritis and duodenitis	G44	Other headache syndromes	1	58	Dis_Dis
mergePATH:21	E10	M54	Dorsalgia	G44	Other headache syndromes	1	58	Dis_Dis
mergePATH:21	E10	E10	Insulin-dependent diabetes mellitus	G63	Polyneuropathy in diseases classified elsewhere	286	59.5594	Dis_Dis
mergePATH:21	E10	E10	Insulin-dependent diabetes mellitus	H25	Senile cataract	626	68.3674	Dis_Dis
mergePATH:21	E10	K29	Gastritis and duodenitis	H26	Other cataract	1	58	Dis_Dis
mergePATH:21	E10	M47	Spondylosis	H26	Other cataract	1	58	Dis_Dis
mergePATH:21	E10	M54	Dorsalgia	H26	Other cataract	1	58	Dis_Dis
mergePATH:21	E10	E10	Insulin-dependent diabetes mellitus	H36	Retinal disorders in diseases classified elsewhere	1149	59.8024	Dis_Dis
mergePATH:21	E10	N18	Chronic renal failure	H36	Retinal disorders in diseases classified elsewhere	8	57.125	Dis_Dis
mergePATH:21	E10	M54	Dorsalgia	J00	Acute nasopharyngitis [common cold]	1	58	Dis_Dis
mergePATH:21	E10	J00	Acute nasopharyngitis [common cold]	J02	Acute pharyngitis	1	58	Dis_Dis
mergePATH:21	E10	J00	Acute nasopharyngitis [common cold]	J30	Vasomotor and allergic rhinitis	1	58	Dis_Dis
mergePATH:21	E10	J02	Acute pharyngitis	J30	Vasomotor and allergic rhinitis	1	58	Dis_Dis
mergePATH:21	E10	K29	Gastritis and duodenitis	J30	Vasomotor and allergic rhinitis	1	58	Dis_Dis
mergePATH:21	E10	K05	Gingivitis and periodontal diseases	K04	Diseases of pulp and periapical tissues	3	59.6667	Dis_Dis
mergePATH:21	E10	L21	Seborrhoeic dermatitis	K05	Gingivitis and periodontal diseases	13	57.2308	Dis_Dis
mergePATH:21	E10	K29	Gastritis and duodenitis	K21	Gastro-oesophageal reflux disease	28	71.4286	Dis_Dis
mergePATH:21	E10	H25	Senile cataract	K29	Gastritis and duodenitis	113	70.1947	Dis_Dis
mergePATH:21	E10	M54	Dorsalgia	K29	Gastritis and duodenitis	1	58	Dis_Dis
mergePATH:21	E10	A09	Diarrhoea and gastroenteritis of presumed infectious origin	K56	Paralytic ileus and intestinal obstruction without hernia	1	59	Dis_Dis
mergePATH:21	E10	J00	Acute nasopharyngitis [common cold]	K56	Paralytic ileus and intestinal obstruction without hernia	1	59	Dis_Dis
mergePATH:21	E10	J02	Acute pharyngitis	K56	Paralytic ileus and intestinal obstruction without hernia	1	59	Dis_Dis
mergePATH:21	E10	J30	Vasomotor and allergic rhinitis	K56	Paralytic ileus and intestinal obstruction without hernia	1	59	Dis_Dis
mergePATH:21	E10	K29	Gastritis and duodenitis	K56	Paralytic ileus and intestinal obstruction without hernia	1	59	Dis_Dis
mergePATH:21	E10	K58	Irritable bowel syndrome	K56	Paralytic ileus and intestinal obstruction without hernia	1	59	Dis_Dis
mergePATH:21	E10	M47	Spondylosis	K56	Paralytic ileus and intestinal obstruction without hernia	1	59	Dis_Dis
mergePATH:21	E10	M54	Dorsalgia	K56	Paralytic ileus and intestinal obstruction without hernia	1	59	Dis_Dis
mergePATH:21	E10	J00	Acute nasopharyngitis [common cold]	K58	Irritable bowel syndrome	1	59	Dis_Dis
mergePATH:21	E10	K29	Gastritis and duodenitis	K58	Irritable bowel syndrome	1	59	Dis_Dis
mergePATH:21	E10	M54	Dorsalgia	K58	Irritable bowel syndrome	1	59	Dis_Dis
mergePATH:21	E10	N30	Cystitis	K59	Other functional intestinal disorders	1	66	Dis_Dis
mergePATH:21	E10	E10	Insulin-dependent diabetes mellitus	L21	Seborrhoeic dermatitis	153	61.1699	Dis_Dis
mergePATH:21	E10	H36	Retinal disorders in diseases classified elsewhere	L23	Allergic contact dermatitis	2	57	Dis_Dis
mergePATH:21	E10	J00	Acute nasopharyngitis [common cold]	L23	Allergic contact dermatitis	1	58	Dis_Dis
mergePATH:21	E10	J02	Acute pharyngitis	L23	Allergic contact dermatitis	1	58	Dis_Dis
mergePATH:21	E10	J30	Vasomotor and allergic rhinitis	L23	Allergic contact dermatitis	1	58	Dis_Dis
mergePATH:21	E10	K29	Gastritis and duodenitis	L23	Allergic contact dermatitis	1	58	Dis_Dis
mergePATH:21	E10	M47	Spondylosis	L23	Allergic contact dermatitis	1	58	Dis_Dis
mergePATH:21	E10	M54	Dorsalgia	L23	Allergic contact dermatitis	1	58	Dis_Dis
mergePATH:21	E10	M79	Other soft tissue disorders, not elsewhere classified	L50	Urticaria	2	72	Dis_Dis
mergePATH:21	E10	M54	Dorsalgia	M47	Spondylosis	1	58	Dis_Dis
mergePATH:21	E10	M54	Dorsalgia	M48	Other spondylopathies	72	68.0972	Dis_Dis
mergePATH:21	E10	H36	Retinal disorders in diseases classified elsewhere	M54	Dorsalgia	240	61.3808	Dis_Dis
mergePATH:21	E10	J02	Acute pharyngitis	M65	Synovitis and tenosynovitis	1	58	Dis_Dis
mergePATH:21	E10	M54	Dorsalgia	M65	Synovitis and tenosynovitis	1	58	Dis_Dis
mergePATH:21	E10	H36	Retinal disorders in diseases classified elsewhere	M79	Other soft tissue disorders, not elsewhere classified	2	58.5	Dis_Dis
mergePATH:21	E10	J00	Acute nasopharyngitis [common cold]	M79	Other soft tissue disorders, not elsewhere classified	1	59	Dis_Dis
mergePATH:21	E10	J02	Acute pharyngitis	M79	Other soft tissue disorders, not elsewhere classified	1	59	Dis_Dis
mergePATH:21	E10	K21	Gastro-oesophageal reflux disease	M79	Other soft tissue disorders, not elsewhere classified	7	74.2857	Dis_Dis
mergePATH:21	E10	K29	Gastritis and duodenitis	M79	Other soft tissue disorders, not elsewhere classified	1	59	Dis_Dis
mergePATH:21	E10	M48	Other spondylopathies	M79	Other soft tissue disorders, not elsewhere classified	19	69	Dis_Dis
mergePATH:21	E10	M54	Dorsalgia	M79	Other soft tissue disorders, not elsewhere classified	1	59	Dis_Dis
mergePATH:21	E10	A09	Diarrhoea and gastroenteritis of presumed infectious origin	N17	Acute renal failure	1	58	Dis_Dis
mergePATH:21	E10	E10	Insulin-dependent diabetes mellitus	N17	Acute renal failure	61	64.2787	Dis_Dis
mergePATH:21	E10	H36	Retinal disorders in diseases classified elsewhere	N17	Acute renal failure	8	57.125	Dis_Dis
mergePATH:21	E10	K58	Irritable bowel syndrome	N17	Acute renal failure	1	58	Dis_Dis
mergePATH:21	E10	M47	Spondylosis	N17	Acute renal failure	1	58	Dis_Dis
mergePATH:21	E10	N17	Acute renal failure	N18	Chronic renal failure	21	64.8095	Dis_Dis
mergePATH:21	E10	J00	Acute nasopharyngitis [common cold]	N30	Cystitis	1	59	Dis_Dis
mergePATH:21	E10	J02	Acute pharyngitis	N30	Cystitis	1	59	Dis_Dis
mergePATH:21	E10	J30	Vasomotor and allergic rhinitis	N30	Cystitis	1	59	Dis_Dis
mergePATH:21	E10	K29	Gastritis and duodenitis	N30	Cystitis	1	59	Dis_Dis
mergePATH:21	E10	M47	Spondylosis	N30	Cystitis	1	59	Dis_Dis
mergePATH:21	E10	M54	Dorsalgia	N30	Cystitis	1	59	Dis_Dis
mergePATH:21	E10	M65	Synovitis and tenosynovitis	N30	Cystitis	1	59	Dis_Dis
mergePATH:21	E10	M79	Other soft tissue disorders, not elsewhere classified	N30	Cystitis	6	64.4	Dis_Dis
mergePATH:21	E10	N30	Cystitis	N31	Neuromuscular dysfunction of bladder, not elsewhere classified	1	78	Dis_Dis
mergePATH:21	E10	J00	Acute nasopharyngitis [common cold]	N39	Other disorders of urinary system	1	58	Dis_Dis
mergePATH:21	E10	J02	Acute pharyngitis	N39	Other disorders of urinary system	1	58	Dis_Dis
mergePATH:21	E10	K29	Gastritis and duodenitis	N39	Other disorders of urinary system	1	58	Dis_Dis
mergePATH:21	E10	M47	Spondylosis	N39	Other disorders of urinary system	1	58	Dis_Dis
mergePATH:21	E10	M54	Dorsalgia	N39	Other disorders of urinary system	1	58	Dis_Dis
mergePATH:22	J31	J31	Chronic rhinitis, nasopharyngitis and pharyngitis	A60	Anogenital herpesviral [herpes simplex] infection	75	48.6933	Dis_Dis
mergePATH:22	J31	J31	Chronic rhinitis, nasopharyngitis and pharyngitis	B01	Varicella [chickenpox]	113	8.41504	Dis_Dis
mergePATH:22	J31	J31	Chronic rhinitis, nasopharyngitis and pharyngitis	E86	Volume depletion	62	25.6774	Dis_Dis
mergePATH:22	J31	B01	Varicella [chickenpox]	J15	Bacterial pneumonia, not elsewhere classified	15	5	Dis_Dis
mergePATH:22	J31	J18	Pneumonia, organism unspecified	J15	Bacterial pneumonia, not elsewhere classified	18	17.1111	Dis_Dis
mergePATH:22	J31	J41	Simple and mucopurulent chronic bronchitis	J18	Pneumonia, organism unspecified	94	23.4362	Dis_Dis
mergePATH:22	J31	J31	Chronic rhinitis, nasopharyngitis and pharyngitis	J37	Chronic laryngitis and laryngotracheitis	724	47.5055	Dis_Dis
mergePATH:22	J31	J31	Chronic rhinitis, nasopharyngitis and pharyngitis	J41	Simple and mucopurulent chronic bronchitis	620	42.309	Dis_Dis
mergePATH:22	J31	M76	Enthesopathies of lower limb, excluding foot	M23	Internal derangement of knee	7	55.4286	Dis_Dis
mergePATH:22	J31	J31	Chronic rhinitis, nasopharyngitis and pharyngitis	M76	Enthesopathies of lower limb, excluding foot	129	43.8915	Dis_Dis
mergePATH:22	J31	J37	Chronic laryngitis and laryngotracheitis	N10	Acute tubulo-interstitial nephritis	13	50.6923	Dis_Dis
mergePATH:23	K05	K05	Gingivitis and periodontal diseases	K01	Embedded and impacted teeth	434	37.894	Dis_Dis
mergePATH:23	K05	K01	Embedded and impacted teeth	K04	Diseases of pulp and periapical tissues	82	40.1707	Dis_Dis
mergePATH:23	K05	K05	Gingivitis and periodontal diseases	K06	Other disorders of gingiva and edentulous alveolar ridge	78	56.6795	Dis_Dis
mergePATH:23	K05	K05	Gingivitis and periodontal diseases	K07	Dentofacial anomalies [including malocclusion]	307	53.3453	Dis_Dis
mergePATH:23	K05	K05	Gingivitis and periodontal diseases	K10	Other diseases of jaws	57	65.4561	Dis_Dis
mergePATH:23	K05	K10	Other diseases of jaws	M86	Osteomyelitis	2	48.5	Dis_Dis
mergePATH:24	M25	M25	Other joint disorders, not elsewhere classified	K31	Other diseases of stomach and duodenum	218	59.8853	Dis_Dis
mergePATH:24	M25	K31	Other diseases of stomach and duodenum	K80	Cholelithiasis	6	70.5	Dis_Dis
mergePATH:24	M25	M25	Other joint disorders, not elsewhere classified	K93	Disorders of other digestive organs in diseases classified elsewhere	10	70.6	Dis_Dis
mergePATH:24	M25	M25	Other joint disorders, not elsewhere classified	M71	Other bursopathies	230	59.2435	Dis_Dis
mergePATH:25	L50	L50	Urticaria	L50_died	Urticaria_died	1	75	Dis_diedOut
mergePATH:25	L50	L50	Urticaria	A02	Other salmonella infections	32	46.8438	Dis_Dis
mergePATH:25	L50	L50	Urticaria	B86	Scabies	169	57.4024	Dis_Dis
mergePATH:25	L50	L50	Urticaria	D69	Purpura and other haemorrhagic conditions	102	38.9706	Dis_Dis
mergePATH:25	L50	L50	Urticaria	L00	Staphylococcal scalded skin syndrome	23	2.91304	Dis_Dis
mergePATH:25	L50	L50	Urticaria	L26	Exfoliative dermatitis	17	55.4118	Dis_Dis
mergePATH:25	L50	L50	Urticaria	L29	Pruritus	865	55.9822	Dis_Dis
mergePATH:25	L50	L50	Urticaria	L51	Erythema multiforme	73	37.3836	Dis_Dis
mergePATH:25	L50	L50	Urticaria	L53	Other erythematous conditions	94	48.0521	Dis_Dis
mergePATH:25	L50	L29	Pruritus	U28	NA	1	26	Dis_Dis
mergePATH:26	E04	E04	Other nontoxic goitre	D36	Benign neoplasm of other and unspecified sites	14	54.0714	Dis_Dis
mergePATH:26	E04	E04	Other nontoxic goitre	M62	Other disorders of muscle	103	56.2524	Dis_Dis
mergePATH:27	J18	C34	Malignant neoplasm of bronchus and lung	C34_died	Malignant neoplasm of bronchus and lung_died	6	61.6667	Dis_diedOut
mergePATH:27	J18	J12	Viral pneumonia, not elsewhere classified	J12_died	Viral pneumonia, not elsewhere classified_died	4	78.5	Dis_diedOut
mergePATH:27	J18	J18	Pneumonia, organism unspecified	J18_died	Pneumonia, organism unspecified_died	42	60.8234	Dis_diedOut
mergePATH:27	J18	J85	Abscess of lung and mediastinum	J85_died	Abscess of lung and mediastinum_died	7	73.8571	Dis_diedOut
mergePATH:27	J18	J90	Pleural effusion, not elsewhere classified	J90_died	Pleural effusion, not elsewhere classified_died	6	75.1667	Dis_diedOut
mergePATH:27	J18	J18	Pneumonia, organism unspecified	A87	Viral meningitis	84	8.84524	Dis_Dis
mergePATH:27	J18	J18	Pneumonia, organism unspecified	B90	Sequelae of tuberculosis	119	62.6723	Dis_Dis
mergePATH:27	J18	J90	Pleural effusion, not elsewhere classified	C34	Malignant neoplasm of bronchus and lung	14	70.2143	Dis_Dis
mergePATH:27	J18	C34	Malignant neoplasm of bronchus and lung	C79	Secondary malignant neoplasm of other sites	1	73	Dis_Dis
mergePATH:27	J18	J18	Pneumonia, organism unspecified	J12	Viral pneumonia, not elsewhere classified	483	9.92112	Dis_Dis
mergePATH:27	J18	J18	Pneumonia, organism unspecified	J85	Abscess of lung and mediastinum	147	60.9252	Dis_Dis
mergePATH:27	J18	J18	Pneumonia, organism unspecified	J90	Pleural effusion, not elsewhere classified	281	66.4626	Dis_Dis
mergePATH:28	J35	J18	Pneumonia, organism unspecified	J15	Bacterial pneumonia, not elsewhere classified	2	8	Dis_Dis
mergePATH:28	J35	K00	Disorders of tooth development and eruption	J18	Pneumonia, organism unspecified	30	6.4	Dis_Dis
mergePATH:28	J35	J35	Chronic diseases of tonsils and adenoids	K00	Disorders of tooth development and eruption	157	7.52866	Dis_Dis
mergePATH:29	K59	K35	Acute appendicitis	K35_died	Acute appendicitis_died	1	39	Dis_diedOut
mergePATH:29	K59	K59	Other functional intestinal disorders	G90	Disorders of autonomic nervous system	43	63.4419	Dis_Dis
mergePATH:29	K59	K59	Other functional intestinal disorders	K35	Acute appendicitis	521	36.3244	Dis_Dis
mergePATH:29	K59	K35	Acute appendicitis	K36	Other appendicitis	15	39.6	Dis_Dis
mergePATH:30	H61	H61	Other disorders of external ear	H61_died	Other disorders of external ear_died	1	77	Dis_diedOut
mergePATH:30	H61	H61	Other disorders of external ear	H71	Cholesteatoma of middle ear	53	48.2453	Dis_Dis
mergePATH:30	H61	H61	Other disorders of external ear	H73	Other disorders of tympanic membrane	111	55.1982	Dis_Dis
mergePATH:30	H61	H61	Other disorders of external ear	H93	Other disorders of ear, not elsewhere classified	182	64.4696	Dis_Dis
mergePATH:30	H61	K05	Gingivitis and periodontal diseases	K04	Diseases of pulp and periapical tissues	4	58	Dis_Dis
mergePATH:30	H61	H93	Other disorders of ear, not elsewhere classified	K05	Gingivitis and periodontal diseases	18	65.4444	Dis_Dis
mergePATH:30	H61	H73	Other disorders of tympanic membrane	L01	Impetigo	3	46.3333	Dis_Dis
mergePATH:31	E03	E03	Other hypothyroidism	B37	Candidiasis	190	46.2473	Dis_Dis
mergePATH:31	E03	N76	Other inflammation of vagina and vulva	B37	Candidiasis	57	42.7719	Dis_Dis
mergePATH:31	E03	E03	Other hypothyroidism	N76	Other inflammation of vagina and vulva	460	43.9043	Dis_Dis
mergePATH:32	F10	F10	Mental and behavioural disorders due to use of alcohol	F10_died	Mental and behavioural disorders due to use of alcohol_died	3	65	Dis_diedOut
mergePATH:32	F10	K25	Gastric ulcer	K25_died	Gastric ulcer_died	2	45	Dis_diedOut
mergePATH:32	F10	K21	Gastro-oesophageal reflux disease	A09	Diarrhoea and gastroenteritis of presumed infectious origin	46	55.7833	Dis_Dis
mergePATH:32	F10	J18	Pneumonia, organism unspecified	A41	Other septicaemia	1	41	Dis_Dis
mergePATH:32	F10	L03	Cellulitis	A41	Other septicaemia	1	41	Dis_Dis
mergePATH:32	F10	L23	Allergic contact dermatitis	B35	Dermatophytosis	1	50	Dis_Dis
mergePATH:32	F10	F10	Mental and behavioural disorders due to use of alcohol	B86	Scabies	30	52.9333	Dis_Dis
mergePATH:32	F10	F10	Mental and behavioural disorders due to use of alcohol	F48	Other neurotic disorders	39	50.9231	Dis_Dis
mergePATH:32	F10	F10	Mental and behavioural disorders due to use of alcohol	G62	Other polyneuropathies	70	52.5714	Dis_Dis
mergePATH:32	F10	L23	Allergic contact dermatitis	H00	Hordeolum and chalazion	1	75	Dis_Dis
mergePATH:32	F10	N31	Neuromuscular dysfunction of bladder, not elsewhere classified	H81	Disorders of vestibular function	1	29	Dis_Dis
mergePATH:32	F10	F10	Mental and behavioural disorders due to use of alcohol	H93	Other disorders of ear, not elsewhere classified	68	52.8676	Dis_Dis
mergePATH:32	F10	A09	Diarrhoea and gastroenteritis of presumed infectious origin	J18	Pneumonia, organism unspecified	5	59.5	Dis_Dis
mergePATH:32	F10	K05	Gingivitis and periodontal diseases	K02	Dental caries	2	44.5	Dis_Dis
mergePATH:32	F10	H93	Other disorders of ear, not elsewhere classified	K05	Gingivitis and periodontal diseases	5	52.6	Dis_Dis
mergePATH:32	F10	L21	Seborrhoeic dermatitis	K05	Gingivitis and periodontal diseases	17	48.2941	Dis_Dis
mergePATH:32	F10	K25	Gastric ulcer	K21	Gastro-oesophageal reflux disease	76	52.9868	Dis_Dis
mergePATH:32	F10	K29	Gastritis and duodenitis	K21	Gastro-oesophageal reflux disease	232	54.1284	Dis_Dis
mergePATH:32	F10	F10	Mental and behavioural disorders due to use of alcohol	K25	Gastric ulcer	344	52.3372	Dis_Dis
mergePATH:32	F10	F10	Mental and behavioural disorders due to use of alcohol	K29	Gastritis and duodenitis	1006	50.9354	Dis_Dis
mergePATH:32	F10	N40	Hyperplasia of prostate	K29	Gastritis and duodenitis	68	58.0294	Dis_Dis
mergePATH:32	F10	K21	Gastro-oesophageal reflux disease	K58	Irritable bowel syndrome	11	53.1818	Dis_Dis
mergePATH:32	F10	K21	Gastro-oesophageal reflux disease	K76	Other diseases of liver	11	49.9091	Dis_Dis
mergePATH:32	F10	A09	Diarrhoea and gastroenteritis of presumed infectious origin	K85	Acute pancreatitis	6	46.6667	Dis_Dis
mergePATH:32	F10	K85	Acute pancreatitis	K86	Other diseases of pancreas	1	33	Dis_Dis
mergePATH:32	F10	A09	Diarrhoea and gastroenteritis of presumed infectious origin	L03	Cellulitis	2	49.5	Dis_Dis
mergePATH:32	F10	F10	Mental and behavioural disorders due to use of alcohol	L21	Seborrhoeic dermatitis	166	52.1988	Dis_Dis
mergePATH:32	F10	G62	Other polyneuropathies	L23	Allergic contact dermatitis	7	55.5714	Dis_Dis
mergePATH:32	F10	F10	Mental and behavioural disorders due to use of alcohol	L28	Lichen simplex chronicus and prurigo	45	55.1111	Dis_Dis
mergePATH:32	F10	L23	Allergic contact dermatitis	L30	Other dermatitis	1	51	Dis_Dis
mergePATH:32	F10	F10	Mental and behavioural disorders due to use of alcohol	L84	Corns and callosities	39	54.3846	Dis_Dis
mergePATH:32	F10	K21	Gastro-oesophageal reflux disease	M79	Other soft tissue disorders, not elsewhere classified	11	52.6364	Dis_Dis
mergePATH:32	F10	N41	Inflammatory diseases of prostate	N31	Neuromuscular dysfunction of bladder, not elsewhere classified	4	39.5	Dis_Dis
mergePATH:32	F10	F10	Mental and behavioural disorders due to use of alcohol	N40	Hyperplasia of prostate	346	59.8295	Dis_Dis
mergePATH:32	F10	F10	Mental and behavioural disorders due to use of alcohol	N41	Inflammatory diseases of prostate	75	50.9333	Dis_Dis
mergePATH:33	I61	G81	Hemiplegia	G81_died	Hemiplegia_died	3	77.3333	Dis_diedOut
mergePATH:33	I61	G82	Paraplegia and tetraplegia	G82_died	Paraplegia and tetraplegia_died	2	80.5	Dis_diedOut
mergePATH:33	I61	I61	Intracerebral haemorrhage	I61_died	Intracerebral haemorrhage_died	40	69.9914	Dis_diedOut
mergePATH:33	I61	I64	Stroke, not specified as haemorrhage or infarction	I64_died	Stroke, not specified as haemorrhage or infarction_died	1	60	Dis_diedOut
mergePATH:33	I61	I69	Sequelae of cerebrovascular disease	I69_died	Sequelae of cerebrovascular disease_died	3	67.6667	Dis_diedOut
mergePATH:33	I61	J18	Pneumonia, organism unspecified	J18_died	Pneumonia, organism unspecified_died	5	76	Dis_diedOut
mergePATH:33	I61	J18	Pneumonia, organism unspecified	A16	Respiratory tuberculosis, not confirmed bacteriologically or histologically	1	67	Dis_Dis
mergePATH:33	I61	J18	Pneumonia, organism unspecified	A41	Other septicaemia	5	54.6	Dis_Dis
mergePATH:33	I61	H04	Disorders of lacrimal system	B35	Dermatophytosis	2	59.5	Dis_Dis
mergePATH:33	I61	I61	Intracerebral haemorrhage	G81	Hemiplegia	814	58.8194	Dis_Dis
mergePATH:33	I61	I61	Intracerebral haemorrhage	G82	Paraplegia and tetraplegia	153	58.1765	Dis_Dis
mergePATH:33	I61	I69	Sequelae of cerebrovascular disease	H04	Disorders of lacrimal system	23	60	Dis_Dis
mergePATH:33	I61	H04	Disorders of lacrimal system	H60	Otitis externa	2	54.5	Dis_Dis
mergePATH:33	I61	I61	Intracerebral haemorrhage	I64	Stroke, not specified as haemorrhage or infarction	73	66.3425	Dis_Dis
mergePATH:33	I61	G81	Hemiplegia	I69	Sequelae of cerebrovascular disease	281	58.5658	Dis_Dis
mergePATH:33	I61	J18	Pneumonia, organism unspecified	J15	Bacterial pneumonia, not elsewhere classified	1	70	Dis_Dis
mergePATH:33	I61	G82	Paraplegia and tetraplegia	J18	Pneumonia, organism unspecified	30	59.3	Dis_Dis
mergePATH:33	I61	I64	Stroke, not specified as haemorrhage or infarction	J18	Pneumonia, organism unspecified	7	73.2857	Dis_Dis
mergePATH:33	I61	I69	Sequelae of cerebrovascular disease	J18	Pneumonia, organism unspecified	13	65.3846	Dis_Dis
mergePATH:33	I61	I61	Intracerebral haemorrhage	J95	Postprocedural respiratory disorders, not elsewhere classified	10	66.4	Dis_Dis
mergePATH:33	I61	H04	Disorders of lacrimal system	K04	Diseases of pulp and periapical tissues	2	55	Dis_Dis
mergePATH:33	I61	K05	Gingivitis and periodontal diseases	K04	Diseases of pulp and periapical tissues	1	45	Dis_Dis
mergePATH:33	I61	M79	Other soft tissue disorders, not elsewhere classified	K05	Gingivitis and periodontal diseases	1	45	Dis_Dis
mergePATH:33	I61	M79	Other soft tissue disorders, not elsewhere classified	K30	Dyspepsia	1	45	Dis_Dis
mergePATH:33	I61	M79	Other soft tissue disorders, not elsewhere classified	L02	Cutaneous abscess, furuncle and carbuncle	1	45	Dis_Dis
mergePATH:33	I61	H04	Disorders of lacrimal system	M79	Other soft tissue disorders, not elsewhere classified	1	45	Dis_Dis
mergePATH:33	I61	I61	Intracerebral haemorrhage	U23	NA	142	61.7254	Dis_Dis
mergePATH:33	I61	I61	Intracerebral haemorrhage	U24	NA	22	64.2727	Dis_Dis
mergePATH:34	L04	A18	Tuberculosis of other organs	A18_died	Tuberculosis of other organs_died	1	76	Dis_diedOut
mergePATH:34	L04	C77	Secondary and unspecified malignant neoplasm of lymph nodes	C77_died	Secondary and unspecified malignant neoplasm of lymph nodes_died	1	79	Dis_diedOut
mergePATH:34	L04	C80	Malignant neoplasm without specification of site	C80_died	Malignant neoplasm without specification of site_died	1	39	Dis_diedOut
mergePATH:34	L04	C84	Peripheral and cutaneous T-cell lymphomas	C84_died	Peripheral and cutaneous T-cell lymphomas_died	1	31	Dis_diedOut
mergePATH:34	L04	L04	Acute lymphadenitis	A18	Tuberculosis of other organs	48	45.6042	Dis_Dis
mergePATH:34	L04	L04	Acute lymphadenitis	C09	Malignant neoplasm of tonsil	13	57.6154	Dis_Dis
mergePATH:34	L04	L04	Acute lymphadenitis	C77	Secondary and unspecified malignant neoplasm of lymph nodes	27	59.8148	Dis_Dis
mergePATH:34	L04	L04	Acute lymphadenitis	C80	Malignant neoplasm without specification of site	17	50.4706	Dis_Dis
mergePATH:34	L04	L04	Acute lymphadenitis	C81	Hodgkin's disease	13	31.3077	Dis_Dis
mergePATH:34	L04	L04	Acute lymphadenitis	C83	Diffuse non-Hodgkin's lymphoma	28	49.8571	Dis_Dis
mergePATH:34	L04	C83	Diffuse non-Hodgkin's lymphoma	C84	Peripheral and cutaneous T-cell lymphomas	1	30	Dis_Dis
mergePATH:34	L04	K11	Diseases of salivary glands	D11	Benign neoplasm of major salivary glands	7	47.1429	Dis_Dis
mergePATH:34	L04	L04	Acute lymphadenitis	D11	Benign neoplasm of major salivary glands	41	48.5366	Dis_Dis
mergePATH:34	L04	L04	Acute lymphadenitis	K11	Diseases of salivary glands	183	35.1475	Dis_Dis
mergePATH:34	L04	L04	Acute lymphadenitis	M30	Polyarteritis nodosa and related conditions	48	3.54167	Dis_Dis
mergePATH:35	K74	C22	Malignant neoplasm of liver and intrahepatic bile ducts	C22_died	Malignant neoplasm of liver and intrahepatic bile ducts_died	297	60.3232	Dis_diedOut
mergePATH:35	K74	K72	Hepatic failure, not elsewhere classified	K72_died	Hepatic failure, not elsewhere classified_died	89	59.8876	Dis_diedOut
mergePATH:35	K74	K74	Fibrosis and cirrhosis of liver	K74_died	Fibrosis and cirrhosis of liver_died	56	55.7986	Dis_diedOut
mergePATH:35	K74	K74	Fibrosis and cirrhosis of liver	B16	Acute hepatitis B	43	54.3953	Dis_Dis
mergePATH:35	K74	L23	Allergic contact dermatitis	B35	Dermatophytosis	1	41	Dis_Dis
mergePATH:35	K74	K74	Fibrosis and cirrhosis of liver	C22	Malignant neoplasm of liver and intrahepatic bile ducts	988	60.1194	Dis_Dis
mergePATH:35	K74	L23	Allergic contact dermatitis	D23	Other benign neoplasms of skin	1	75	Dis_Dis
mergePATH:35	K74	K74	Fibrosis and cirrhosis of liver	G62	Other polyneuropathies	33	54.4848	Dis_Dis
mergePATH:35	K74	C22	Malignant neoplasm of liver and intrahepatic bile ducts	K72	Hepatic failure, not elsewhere classified	21	60.3333	Dis_Dis
mergePATH:35	K74	K74	Fibrosis and cirrhosis of liver	K72	Hepatic failure, not elsewhere classified	358	60.1201	Dis_Dis
mergePATH:35	K74	L23	Allergic contact dermatitis	L03	Cellulitis	1	45	Dis_Dis
mergePATH:35	K74	G62	Other polyneuropathies	L23	Allergic contact dermatitis	4	56.5	Dis_Dis
mergePATH:35	K74	L23	Allergic contact dermatitis	L27	Dermatitis due to substances taken internally	1	74	Dis_Dis
mergePATH:36	K12	C02	Malignant neoplasm of other and unspecified parts of tongue	C02_died	Malignant neoplasm of other and unspecified parts of tongue_died	1	53	Dis_diedOut
mergePATH:36	K12	K12	Stomatitis and related lesions	C02	Malignant neoplasm of other and unspecified parts of tongue	30	62.5	Dis_Dis
mergePATH:37	J36	J36	Peritonsillar abscess	A87	Viral meningitis	37	18.0541	Dis_Dis
mergePATH:37	J36	N93	Other abnormal uterine and vaginal bleeding	D25	Leiomyoma of uterus	12	44.75	Dis_Dis
mergePATH:37	J36	J36	Peritonsillar abscess	K35	Acute appendicitis	220	30.15	Dis_Dis
mergePATH:37	J36	K35	Acute appendicitis	K36	Other appendicitis	4	36.25	Dis_Dis
mergePATH:37	J36	D25	Leiomyoma of uterus	N80	Endometriosis	1	40	Dis_Dis
mergePATH:37	J36	J36	Peritonsillar abscess	N93	Other abnormal uterine and vaginal bleeding	146	37.5411	Dis_Dis
mergePATH:37	J36	D25	Leiomyoma of uterus	N95	Menopausal and other perimenopausal disorders	1	55	Dis_Dis
mergePATH:38	F03	F03	Unspecified dementia	F03_died	Unspecified dementia_died	1	83	Dis_diedOut
mergePATH:38	F03	F03	Unspecified dementia	B86	Scabies	87	79.8966	Dis_Dis
mergePATH:39	M15	N17	Acute renal failure	N17_died	Acute renal failure_died	7	64.8571	Dis_diedOut
mergePATH:39	M15	K80	Cholelithiasis	C23	Malignant neoplasm of gallbladder	1	75	Dis_Dis
mergePATH:39	M15	N18	Chronic renal failure	F32	Depressive episode	1	78	Dis_Dis
mergePATH:39	M15	M15	Polyarthrosis	H15	Disorders of sclera	26	68.3077	Dis_Dis
mergePATH:39	M15	N18	Chronic renal failure	H35	Other retinal disorders	1	89	Dis_Dis
mergePATH:39	M15	H35	Other retinal disorders	H81	Disorders of vestibular function	1	89	Dis_Dis
mergePATH:39	M15	N31	Neuromuscular dysfunction of bladder, not elsewhere classified	H81	Disorders of vestibular function	1	89	Dis_Dis
mergePATH:39	M15	H81	Disorders of vestibular function	I67	Other cerebrovascular diseases	1	89	Dis_Dis
mergePATH:39	M15	M15	Polyarthrosis	K30	Dyspepsia	293	70.5461	Dis_Dis
mergePATH:39	M15	K30	Dyspepsia	K63	Other diseases of intestine	8	68.375	Dis_Dis
mergePATH:39	M15	K30	Dyspepsia	K80	Cholelithiasis	8	70	Dis_Dis
mergePATH:39	M15	K80	Cholelithiasis	K91	Postprocedural disorders of digestive system, not elsewhere classified	1	56	Dis_Dis
mergePATH:39	M15	I67	Other cerebrovascular diseases	N17	Acute renal failure	1	89	Dis_Dis
mergePATH:39	M15	M15	Polyarthrosis	N17	Acute renal failure	27	70.2222	Dis_Dis
mergePATH:39	M15	N17	Acute renal failure	N18	Chronic renal failure	3	77.6667	Dis_Dis
mergePATH:39	M15	N18	Chronic renal failure	N31	Neuromuscular dysfunction of bladder, not elsewhere classified	2	77.5	Dis_Dis
mergePATH:40	B18	B18	Chronic viral hepatitis	B18_died	Chronic viral hepatitis_died	11	63.119	Dis_diedOut
mergePATH:40	B18	C22	Malignant neoplasm of liver and intrahepatic bile ducts	C22_died	Malignant neoplasm of liver and intrahepatic bile ducts_died	279	56.9431	Dis_diedOut
mergePATH:40	B18	K72	Hepatic failure, not elsewhere classified	K72_died	Hepatic failure, not elsewhere classified_died	16	51.875	Dis_diedOut
mergePATH:40	B18	K74	Fibrosis and cirrhosis of liver	K74_died	Fibrosis and cirrhosis of liver_died	37	57.9189	Dis_diedOut
mergePATH:40	B18	B18	Chronic viral hepatitis	C22	Malignant neoplasm of liver and intrahepatic bile ducts	910	56.8978	Dis_Dis
mergePATH:40	B18	K74	Fibrosis and cirrhosis of liver	C22	Malignant neoplasm of liver and intrahepatic bile ducts	219	56.411	Dis_Dis
mergePATH:40	B18	B18	Chronic viral hepatitis	K72	Hepatic failure, not elsewhere classified	94	54.8723	Dis_Dis
mergePATH:40	B18	C22	Malignant neoplasm of liver and intrahepatic bile ducts	K72	Hepatic failure, not elsewhere classified	22	56.3304	Dis_Dis
mergePATH:40	B18	B18	Chronic viral hepatitis	K74	Fibrosis and cirrhosis of liver	864	55.4745	Dis_Dis
mergePATH:41	D25	D25	Leiomyoma of uterus	D25_died	Leiomyoma of uterus_died	4	64.5	Dis_diedOut
mergePATH:41	D25	L23	Allergic contact dermatitis	B35	Dermatophytosis	7	57	Dis_Dis
mergePATH:41	D25	D25	Leiomyoma of uterus	C56	Malignant neoplasm of ovary	24	53.6667	Dis_Dis
mergePATH:41	D25	D25	Leiomyoma of uterus	H11	Other disorders of conjunctiva	162	47.537	Dis_Dis
mergePATH:41	D25	H11	Other disorders of conjunctiva	H19	Disorders of sclera and cornea in diseases classified elsewhere	2	41.5	Dis_Dis
mergePATH:41	D25	N95	Menopausal and other perimenopausal disorders	L23	Allergic contact dermatitis	51	53	Dis_Dis
mergePATH:41	D25	D25	Leiomyoma of uterus	N95	Menopausal and other perimenopausal disorders	410	52.3683	Dis_Dis
mergePATH:42	F41	N41	Inflammatory diseases of prostate	N41_died	Inflammatory diseases of prostate_died	1	67	Dis_diedOut
mergePATH:42	F41	F41	Other anxiety disorders	A04	Other bacterial intestinal infections	241	60.6722	Dis_Dis
mergePATH:42	F41	F41	Other anxiety disorders	F33	Recurrent depressive disorder	276	60.0217	Dis_Dis
mergePATH:42	F41	K21	Gastro-oesophageal reflux disease	F41	Other anxiety disorders	7	68.5714	Dis_Dis
mergePATH:42	F41	K29	Gastritis and duodenitis	F41	Other anxiety disorders	22	65	Dis_Dis
mergePATH:42	F41	F41	Other anxiety disorders	G31	Other degenerative diseases of nervous system, not elsewhere classified	76	69.5526	Dis_Dis
mergePATH:42	F41	N31	Neuromuscular dysfunction of bladder, not elsewhere classified	H81	Disorders of vestibular function	2	50	Dis_Dis
mergePATH:42	F41	H81	Disorders of vestibular function	I67	Other cerebrovascular diseases	1	72	Dis_Dis
mergePATH:42	F41	F41	Other anxiety disorders	I84	Haemorrhoids	478	54.8828	Dis_Dis
mergePATH:42	F41	F33	Recurrent depressive disorder	J06	Acute upper respiratory infections of multiple and unspecified sites	46	60.413	Dis_Dis
mergePATH:42	F41	K29	Gastritis and duodenitis	K21	Gastro-oesophageal reflux disease	7	68.2857	Dis_Dis
mergePATH:42	F41	J06	Acute upper respiratory infections of multiple and unspecified sites	K29	Gastritis and duodenitis	22	65	Dis_Dis
mergePATH:42	F41	I84	Haemorrhoids	K60	Fissure and fistula of anal and rectal regions	26	49.6154	Dis_Dis
mergePATH:42	F41	F41	Other anxiety disorders	K85	Acute pancreatitis	62	58.371	Dis_Dis
mergePATH:42	F41	K85	Acute pancreatitis	K86	Other diseases of pancreas	7	58.7143	Dis_Dis
mergePATH:42	F41	A04	Other bacterial intestinal infections	L60	Nail disorders	2	77	Dis_Dis
mergePATH:42	F41	N41	Inflammatory diseases of prostate	N31	Neuromuscular dysfunction of bladder, not elsewhere classified	8	58.625	Dis_Dis
mergePATH:42	F41	F41	Other anxiety disorders	N41	Inflammatory diseases of prostate	129	58.1473	Dis_Dis
mergePATH:43	L21	L02	Cutaneous abscess, furuncle and carbuncle	D23	Other benign neoplasms of skin	7	59	Dis_Dis
mergePATH:43	L21	L21	Seborrhoeic dermatitis	L02	Cutaneous abscess, furuncle and carbuncle	473	49.5815	Dis_Dis
mergePATH:43	L21	L02	Cutaneous abscess, furuncle and carbuncle	L98	Other disorders of skin and subcutaneous tissue, not elsewhere classified	7	55.5	Dis_Dis
mergePATH:44	M10	M53	Other dorsopathies, not elsewhere classified	B02	Zoster [herpes zoster]	4	59.5	Dis_Dis
mergePATH:44	M10	L21	Seborrhoeic dermatitis	K05	Gingivitis and periodontal diseases	3	60	Dis_Dis
mergePATH:44	M10	M10	Gout	K21	Gastro-oesophageal reflux disease	712	60.0787	Dis_Dis
mergePATH:44	M10	L23	Allergic contact dermatitis	L21	Seborrhoeic dermatitis	16	61.0625	Dis_Dis
mergePATH:44	M10	K21	Gastro-oesophageal reflux disease	L23	Allergic contact dermatitis	119	61.521	Dis_Dis
mergePATH:44	M10	M10	Gout	M53	Other dorsopathies, not elsewhere classified	94	59.2979	Dis_Dis
mergePATH:44	M10	M10	Gout	M87	Osteonecrosis	29	59.8276	Dis_Dis
mergePATH:45	M06	I20	Angina pectoris	I20_died	Angina pectoris_died	1	49	Dis_diedOut
mergePATH:45	M06	I21	Acute myocardial infarction	I21_died	Acute myocardial infarction_died	9	73	Dis_diedOut
mergePATH:45	M06	I25	Chronic ischaemic heart disease	I25_died	Chronic ischaemic heart disease_died	1	83	Dis_diedOut
mergePATH:45	M06	L23	Allergic contact dermatitis	B35	Dermatophytosis	9	58.5556	Dis_Dis
mergePATH:45	M06	I21	Acute myocardial infarction	I20	Angina pectoris	13	62.3077	Dis_Dis
mergePATH:45	M06	M06	Other rheumatoid arthritis	I21	Acute myocardial infarction	46	66.9565	Dis_Dis
mergePATH:45	M06	I20	Angina pectoris	I25	Chronic ischaemic heart disease	3	69.3333	Dis_Dis
mergePATH:45	M06	I20	Angina pectoris	K12	Stomatitis and related lesions	3	64	Dis_Dis
mergePATH:45	M06	I20	Angina pectoris	K21	Gastro-oesophageal reflux disease	2	69	Dis_Dis
mergePATH:45	M06	M06	Other rheumatoid arthritis	K31	Other diseases of stomach and duodenum	68	64.8676	Dis_Dis
mergePATH:45	M06	K31	Other diseases of stomach and duodenum	K80	Cholelithiasis	3	67.3333	Dis_Dis
mergePATH:45	M06	M06	Other rheumatoid arthritis	L02	Cutaneous abscess, furuncle and carbuncle	149	62.4698	Dis_Dis
mergePATH:45	M06	M15	Polyarthrosis	L23	Allergic contact dermatitis	57	65.4912	Dis_Dis
mergePATH:45	M06	L02	Cutaneous abscess, furuncle and carbuncle	L98	Other disorders of skin and subcutaneous tissue, not elsewhere classified	4	49.75	Dis_Dis
mergePATH:45	M06	M06	Other rheumatoid arthritis	M15	Polyarthrosis	366	63.8197	Dis_Dis
mergePATH:46	H60	C77	Secondary and unspecified malignant neoplasm of lymph nodes	C77_died	Secondary and unspecified malignant neoplasm of lymph nodes_died	1	74	Dis_diedOut
mergePATH:46	H60	H60	Otitis externa	C77	Secondary and unspecified malignant neoplasm of lymph nodes	10	61.9	Dis_Dis
mergePATH:46	H60	H60	Otitis externa	H71	Cholesteatoma of middle ear	127	48.2913	Dis_Dis
mergePATH:46	H60	H60	Otitis externa	Q18	Other congenital malformations of face and neck	73	22.0274	Dis_Dis
mergePATH:47	G44	C71	Malignant neoplasm of brain	C71_died	Malignant neoplasm of brain_died	5	56.8	Dis_diedOut
mergePATH:47	G44	I60	Subarachnoid haemorrhage	I60_died	Subarachnoid haemorrhage_died	9	59.6667	Dis_diedOut
mergePATH:47	G44	I62	Other nontraumatic intracranial haemorrhage	I62_died	Other nontraumatic intracranial haemorrhage_died	3	80.3333	Dis_diedOut
mergePATH:47	G44	J18	Pneumonia, organism unspecified	J18_died	Pneumonia, organism unspecified_died	1	81	Dis_diedOut
mergePATH:47	G44	M79	Other soft tissue disorders, not elsewhere classified	B02	Zoster [herpes zoster]	1	52	Dis_Dis
mergePATH:47	G44	G44	Other headache syndromes	C71	Malignant neoplasm of brain	29	45.8621	Dis_Dis
mergePATH:47	G44	G44	Other headache syndromes	I60	Subarachnoid haemorrhage	79	55.1519	Dis_Dis
mergePATH:47	G44	G44	Other headache syndromes	I62	Other nontraumatic intracranial haemorrhage	27	67.7778	Dis_Dis
mergePATH:47	G44	I60	Subarachnoid haemorrhage	I69	Sequelae of cerebrovascular disease	9	56.3333	Dis_Dis
mergePATH:47	G44	I62	Other nontraumatic intracranial haemorrhage	J18	Pneumonia, organism unspecified	2	68	Dis_Dis
mergePATH:47	G44	J18	Pneumonia, organism unspecified	J46	Status asthmaticus	1	54	Dis_Dis
mergePATH:47	G44	J18	Pneumonia, organism unspecified	J47	Bronchiectasis	1	55	Dis_Dis
mergePATH:47	G44	K05	Gingivitis and periodontal diseases	K04	Diseases of pulp and periapical tissues	1	41	Dis_Dis
mergePATH:47	G44	M79	Other soft tissue disorders, not elsewhere classified	K05	Gingivitis and periodontal diseases	1	42	Dis_Dis
mergePATH:47	G44	M79	Other soft tissue disorders, not elsewhere classified	L60	Nail disorders	1	41	Dis_Dis
mergePATH:47	G44	I69	Sequelae of cerebrovascular disease	M79	Other soft tissue disorders, not elsewhere classified	3	54.6667	Dis_Dis
mergePATH:48	D34	D34	Benign neoplasm of thyroid gland	E89	Postprocedural endocrine and metabolic disorders, not elsewhere classified	13	50.7692	Dis_Dis
mergePATH:49	N93	C53	Malignant neoplasm of cervix uteri	C53_died	Malignant neoplasm of cervix uteri_died	2	50	Dis_diedOut
mergePATH:49	N93	N93	Other abnormal uterine and vaginal bleeding	C53	Malignant neoplasm of cervix uteri	69	54.3043	Dis_Dis
mergePATH:49	N93	N84	Polyp of female genital tract	C54	Malignant neoplasm of corpus uteri	3	52.3333	Dis_Dis
mergePATH:49	N93	N85	Other noninflammatory disorders of uterus, except cervix	C54	Malignant neoplasm of corpus uteri	7	50	Dis_Dis
mergePATH:49	N93	M79	Other soft tissue disorders, not elsewhere classified	L50	Urticaria	2	51.5	Dis_Dis
mergePATH:49	N93	C53	Malignant neoplasm of cervix uteri	M79	Other soft tissue disorders, not elsewhere classified	8	59.5	Dis_Dis
mergePATH:49	N93	N93	Other abnormal uterine and vaginal bleeding	N84	Polyp of female genital tract	249	41.498	Dis_Dis
mergePATH:49	N93	N93	Other abnormal uterine and vaginal bleeding	N85	Other noninflammatory disorders of uterus, except cervix	185	43.5568	Dis_Dis
mergePATH:50	K02	K02	Dental caries	K35	Acute appendicitis	254	32.3071	Dis_Dis
mergePATH:50	K02	K35	Acute appendicitis	K36	Other appendicitis	1	6	Dis_Dis
mergePATH:50	K02	K35	Acute appendicitis	K65	Peritonitis	1	10	Dis_Dis
mergePATH:51	M05	M05	Seropositive rheumatoid arthritis	M05_died	Seropositive rheumatoid arthritis_died	9	77.75	Dis_diedOut
mergePATH:51	M05	M54	Dorsalgia	M54_died	Dorsalgia_died	1	67	Dis_diedOut
mergePATH:51	M05	F41	Other anxiety disorders	A04	Other bacterial intestinal infections	1	57	Dis_Dis
mergePATH:51	M05	M79	Other soft tissue disorders, not elsewhere classified	A09	Diarrhoea and gastroenteritis of presumed infectious origin	2	76	Dis_Dis
mergePATH:51	M05	F41	Other anxiety disorders	B35	Dermatophytosis	1	57	Dis_Dis
mergePATH:51	M05	K21	Gastro-oesophageal reflux disease	B35	Dermatophytosis	3	66.6667	Dis_Dis
mergePATH:51	M05	K21	Gastro-oesophageal reflux disease	F41	Other anxiety disorders	3	67.3333	Dis_Dis
mergePATH:51	M05	H10	Conjunctivitis	H01	Other inflammation of eyelid	1	57	Dis_Dis
mergePATH:51	M05	K21	Gastro-oesophageal reflux disease	H10	Conjunctivitis	3	57.3333	Dis_Dis
mergePATH:51	M05	M79	Other soft tissue disorders, not elsewhere classified	K05	Gingivitis and periodontal diseases	1	50	Dis_Dis
mergePATH:51	M05	K29	Gastritis and duodenitis	K21	Gastro-oesophageal reflux disease	49	66.0423	Dis_Dis
mergePATH:51	M05	M48	Other spondylopathies	K29	Gastritis and duodenitis	205	67.2298	Dis_Dis
mergePATH:51	M05	K21	Gastro-oesophageal reflux disease	K58	Irritable bowel syndrome	3	61.3333	Dis_Dis
mergePATH:51	M05	M79	Other soft tissue disorders, not elsewhere classified	L02	Cutaneous abscess, furuncle and carbuncle	1	76	Dis_Dis
mergePATH:51	M05	H10	Conjunctivitis	L03	Cellulitis	1	56	Dis_Dis
mergePATH:51	M05	M79	Other soft tissue disorders, not elsewhere classified	L03	Cellulitis	2	66	Dis_Dis
mergePATH:51	M05	L23	Allergic contact dermatitis	L08	Other local infections of skin and subcutaneous tissue	1	58	Dis_Dis
mergePATH:51	M05	K29	Gastritis and duodenitis	L23	Allergic contact dermatitis	7	70.8571	Dis_Dis
mergePATH:51	M05	K29	Gastritis and duodenitis	L50	Urticaria	7	70.7143	Dis_Dis
mergePATH:51	M05	M79	Other soft tissue disorders, not elsewhere classified	L50	Urticaria	2	62	Dis_Dis
mergePATH:51	M05	M05	Seropositive rheumatoid arthritis	M47	Spondylosis	230	65.7391	Dis_Dis
mergePATH:51	M05	M05	Seropositive rheumatoid arthritis	M48	Other spondylopathies	359	67.1532	Dis_Dis
mergePATH:51	M05	M47	Spondylosis	M48	Other spondylopathies	79	67.4304	Dis_Dis
mergePATH:51	M05	M51	Other intervertebral disc disorders	M48	Other spondylopathies	135	64.5778	Dis_Dis
mergePATH:51	M05	M54	Dorsalgia	M48	Other spondylopathies	159	66.8931	Dis_Dis
mergePATH:51	M05	M05	Seropositive rheumatoid arthritis	M51	Other intervertebral disc disorders	330	63.0455	Dis_Dis
mergePATH:51	M05	M05	Seropositive rheumatoid arthritis	M54	Dorsalgia	621	63.8808	Dis_Dis
mergePATH:51	M05	K21	Gastro-oesophageal reflux disease	M79	Other soft tissue disorders, not elsewhere classified	14	68.7083	Dis_Dis
mergePATH:51	M05	K29	Gastritis and duodenitis	M79	Other soft tissue disorders, not elsewhere classified	19	69.4107	Dis_Dis
mergePATH:52	I25	J18	Pneumonia, organism unspecified	A16	Respiratory tuberculosis, not confirmed bacteriologically or histologically	1	80	Dis_Dis
mergePATH:52	I25	J18	Pneumonia, organism unspecified	B90	Sequelae of tuberculosis	1	78	Dis_Dis
mergePATH:52	I25	H61	Other disorders of external ear	H60	Otitis externa	25	69.84	Dis_Dis
mergePATH:52	I25	I25	Chronic ischaemic heart disease	H61	Other disorders of external ear	114	70.8509	Dis_Dis
mergePATH:52	I25	J18	Pneumonia, organism unspecified	J15	Bacterial pneumonia, not elsewhere classified	1	90	Dis_Dis
mergePATH:52	I25	N39	Other disorders of urinary system	J18	Pneumonia, organism unspecified	21	71.6667	Dis_Dis
mergePATH:52	I25	J18	Pneumonia, organism unspecified	J96	Respiratory failure, not elsewhere classified	1	86	Dis_Dis
mergePATH:52	I25	I25	Chronic ischaemic heart disease	N39	Other disorders of urinary system	203	70.2956	Dis_Dis
mergePATH:53	H16	H16	Keratitis	H15	Disorders of sclera	154	57.539	Dis_Dis
mergePATH:54	K70	C22	Malignant neoplasm of liver and intrahepatic bile ducts	C22_died	Malignant neoplasm of liver and intrahepatic bile ducts_died	72	61.5556	Dis_diedOut
mergePATH:54	K70	I85	Oesophageal varices	I85_died	Oesophageal varices_died	49	53.7347	Dis_diedOut
mergePATH:54	K70	I98	Other disorders of circulatory system in diseases classified elsewhere	I98_died	Other disorders of circulatory system in diseases classified elsewhere_died	1	67	Dis_diedOut
mergePATH:54	K70	K70	Alcoholic liver disease	K70_died	Alcoholic liver disease_died	55	56.2737	Dis_diedOut
mergePATH:54	K70	K72	Hepatic failure, not elsewhere classified	K72_died	Hepatic failure, not elsewhere classified_died	58	55.4828	Dis_diedOut
mergePATH:54	K70	K80	Cholelithiasis	K80_died	Cholelithiasis_died	2	64	Dis_diedOut
mergePATH:54	K70	K70	Alcoholic liver disease	C22	Malignant neoplasm of liver and intrahepatic bile ducts	281	59.7473	Dis_Dis
mergePATH:54	K70	K80	Cholelithiasis	C22	Malignant neoplasm of liver and intrahepatic bile ducts	8	67.75	Dis_Dis
mergePATH:54	K70	C22	Malignant neoplasm of liver and intrahepatic bile ducts	C24	Malignant neoplasm of other and unspecified parts of biliary tract	1	66	Dis_Dis
mergePATH:54	K70	K70	Alcoholic liver disease	D18	Haemangioma and lymphangioma, any site	17	57.0588	Dis_Dis
mergePATH:54	K70	K70	Alcoholic liver disease	F05	Delirium, not induced by alcohol and other psychoactive substances	13	65	Dis_Dis
mergePATH:54	K70	K70	Alcoholic liver disease	H57	Other disorders of eye and adnexa	10	54	Dis_Dis
mergePATH:54	K70	K70	Alcoholic liver disease	I85	Oesophageal varices	274	53.2847	Dis_Dis
mergePATH:54	K70	K70	Alcoholic liver disease	I98	Other disorders of circulatory system in diseases classified elsewhere	63	51.9683	Dis_Dis
mergePATH:54	K70	K70	Alcoholic liver disease	K57	Diverticular disease of intestine	23	49.8696	Dis_Dis
mergePATH:54	K70	K57	Diverticular disease of intestine	K63	Other diseases of intestine	1	53	Dis_Dis
mergePATH:54	K70	C22	Malignant neoplasm of liver and intrahepatic bile ducts	K72	Hepatic failure, not elsewhere classified	19	62.3611	Dis_Dis
mergePATH:54	K70	K70	Alcoholic liver disease	K72	Hepatic failure, not elsewhere classified	268	55.847	Dis_Dis
mergePATH:54	K70	K70	Alcoholic liver disease	K80	Cholelithiasis	172	58.4012	Dis_Dis
mergePATH:55	G40	G40	Epilepsy	G40_died	Epilepsy_died	1	52	Dis_diedOut
mergePATH:55	G40	K21	Gastro-oesophageal reflux disease	A09	Diarrhoea and gastroenteritis of presumed infectious origin	1	75	Dis_Dis
mergePATH:55	G40	K29	Gastritis and duodenitis	A09	Diarrhoea and gastroenteritis of presumed infectious origin	1	75	Dis_Dis
mergePATH:55	G40	K52	Other noninfective gastroenteritis and colitis	A09	Diarrhoea and gastroenteritis of presumed infectious origin	1	75	Dis_Dis
mergePATH:55	G40	G40	Epilepsy	E03	Other hypothyroidism	66	48.9231	Dis_Dis
mergePATH:55	G40	K21	Gastro-oesophageal reflux disease	G44	Other headache syndromes	1	75	Dis_Dis
mergePATH:55	G40	K21	Gastro-oesophageal reflux disease	H10	Conjunctivitis	1	75	Dis_Dis
mergePATH:55	G40	K29	Gastritis and duodenitis	H10	Conjunctivitis	1	75	Dis_Dis
mergePATH:55	G40	H10	Conjunctivitis	H16	Keratitis	1	75	Dis_Dis
mergePATH:55	G40	J30	Vasomotor and allergic rhinitis	H16	Keratitis	1	75	Dis_Dis
mergePATH:55	G40	K21	Gastro-oesophageal reflux disease	H16	Keratitis	1	75	Dis_Dis
mergePATH:55	G40	H10	Conjunctivitis	H26	Other cataract	1	75	Dis_Dis
mergePATH:55	G40	K21	Gastro-oesophageal reflux disease	H26	Other cataract	1	75	Dis_Dis
mergePATH:55	G40	E03	Other hypothyroidism	J03	Acute tonsillitis	11	50.5455	Dis_Dis
mergePATH:55	G40	J18	Pneumonia, organism unspecified	J15	Bacterial pneumonia, not elsewhere classified	2	5.5	Dis_Dis
mergePATH:55	G40	K00	Disorders of tooth development and eruption	J18	Pneumonia, organism unspecified	3	6	Dis_Dis
mergePATH:55	G40	K29	Gastritis and duodenitis	J30	Vasomotor and allergic rhinitis	1	74	Dis_Dis
mergePATH:55	G40	G40	Epilepsy	K00	Disorders of tooth development and eruption	24	10.2917	Dis_Dis
mergePATH:55	G40	K29	Gastritis and duodenitis	K21	Gastro-oesophageal reflux disease	1	74	Dis_Dis
mergePATH:55	G40	J03	Acute tonsillitis	K29	Gastritis and duodenitis	4	52.5	Dis_Dis
mergePATH:55	G40	K29	Gastritis and duodenitis	K52	Other noninfective gastroenteritis and colitis	3	65.3333	Dis_Dis
mergePATH:55	G40	A09	Diarrhoea and gastroenteritis of presumed infectious origin	K62	Other diseases of anus and rectum	1	75	Dis_Dis
mergePATH:55	G40	K29	Gastritis and duodenitis	M79	Other soft tissue disorders, not elsewhere classified	1	53	Dis_Dis
mergePATH:56	N31	N31	Neuromuscular dysfunction of bladder, not elsewhere classified	B86	Scabies	31	70.1613	Dis_Dis
mergePATH:56	N31	N31	Neuromuscular dysfunction of bladder, not elsewhere classified	N32	Other disorders of bladder	228	67.7763	Dis_Dis
mergePATH:57	C22	C22	Malignant neoplasm of liver and intrahepatic bile ducts	C22_died	Malignant neoplasm of liver and intrahepatic bile ducts_died	41	60.0642	Dis_diedOut
mergePATH:57	C22	K72	Hepatic failure, not elsewhere classified	K72_died	Hepatic failure, not elsewhere classified_died	8	59.25	Dis_diedOut
mergePATH:57	C22	C22	Malignant neoplasm of liver and intrahepatic bile ducts	C77	Secondary and unspecified malignant neoplasm of lymph nodes	23	60.2174	Dis_Dis
mergePATH:57	C22	C22	Malignant neoplasm of liver and intrahepatic bile ducts	K72	Hepatic failure, not elsewhere classified	113	62.8584	Dis_Dis
mergePATH:58	C34	C33	Malignant neoplasm of trachea	C33_died	Malignant neoplasm of trachea_died	3	67.6667	Dis_diedOut
mergePATH:58	C34	C34	Malignant neoplasm of bronchus and lung	C34_died	Malignant neoplasm of bronchus and lung_died	24	70.8611	Dis_diedOut
mergePATH:58	C34	D02	Carcinoma in situ of middle ear and respiratory system	D02_died	Carcinoma in situ of middle ear and respiratory system_died	2	71	Dis_diedOut
mergePATH:58	C34	C34	Malignant neoplasm of bronchus and lung	C33	Malignant neoplasm of trachea	17	67.5294	Dis_Dis
mergePATH:58	C34	C34	Malignant neoplasm of bronchus and lung	D02	Carcinoma in situ of middle ear and respiratory system	39	71.359	Dis_Dis
mergePATH:59	L20	L20	Atopic dermatitis	G03	Meningitis due to other and unspecified causes	39	12.6389	Dis_Dis
mergePATH:60	M43	A41	Other septicaemia	A41_died	Other septicaemia_died	1	78	Dis_diedOut
mergePATH:60	M43	M43	Other deforming dorsopathies	M43_died	Other deforming dorsopathies_died	1	76	Dis_diedOut
mergePATH:60	M43	M80	Osteoporosis with pathological fracture	A41	Other septicaemia	2	76.5	Dis_Dis
mergePATH:60	M43	D23	Other benign neoplasms of skin	C43	Malignant melanoma of skin	1	76	Dis_Dis
mergePATH:60	M43	L02	Cutaneous abscess, furuncle and carbuncle	D23	Other benign neoplasms of skin	8	65.875	Dis_Dis
mergePATH:60	M43	M43	Other deforming dorsopathies	L02	Cutaneous abscess, furuncle and carbuncle	139	62.9058	Dis_Dis
mergePATH:60	M43	M43	Other deforming dorsopathies	M80	Osteoporosis with pathological fracture	128	71.9844	Dis_Dis
mergePATH:60	M43	M43	Other deforming dorsopathies	M96	Postprocedural musculoskeletal disorders, not elsewhere classified	230	63.8261	Dis_Dis
mergePATH:61	C61	C61	Malignant neoplasm of prostate	C61_died	Malignant neoplasm of prostate_died	64	75.7891	Dis_diedOut
mergePATH:61	C61	I50	Heart failure	I50_died	Heart failure_died	2	73	Dis_diedOut
mergePATH:61	C61	I69	Sequelae of cerebrovascular disease	I69_died	Sequelae of cerebrovascular disease_died	1	70	Dis_diedOut
mergePATH:61	C61	M54	Dorsalgia	M54_died	Dorsalgia_died	1	63	Dis_diedOut
mergePATH:61	C61	M79	Other soft tissue disorders, not elsewhere classified	A09	Diarrhoea and gastroenteritis of presumed infectious origin	1	74	Dis_Dis
mergePATH:61	C61	H04	Disorders of lacrimal system	B35	Dermatophytosis	1	73	Dis_Dis
mergePATH:61	C61	K59	Other functional intestinal disorders	D12	Benign neoplasm of colon, rectum, anus and anal canal	1	76	Dis_Dis
mergePATH:61	C61	K59	Other functional intestinal disorders	F03	Unspecified dementia	1	79	Dis_Dis
mergePATH:61	C61	C61	Malignant neoplasm of prostate	G57	Mononeuropathies of lower limb	16	72.5	Dis_Dis
mergePATH:61	C61	I69	Sequelae of cerebrovascular disease	H04	Disorders of lacrimal system	8	73.875	Dis_Dis
mergePATH:61	C61	C61	Malignant neoplasm of prostate	I50	Heart failure	44	77.7727	Dis_Dis
mergePATH:61	C61	C61	Malignant neoplasm of prostate	I69	Sequelae of cerebrovascular disease	56	73.8036	Dis_Dis
mergePATH:61	C61	H04	Disorders of lacrimal system	I84	Haemorrhoids	1	67	Dis_Dis
mergePATH:61	C61	H04	Disorders of lacrimal system	K02	Dental caries	2	70	Dis_Dis
mergePATH:61	C61	H04	Disorders of lacrimal system	K04	Diseases of pulp and periapical tissues	1	73	Dis_Dis
mergePATH:61	C61	K29	Gastritis and duodenitis	K21	Gastro-oesophageal reflux disease	35	74.6031	Dis_Dis
mergePATH:61	C61	N18	Chronic renal failure	K25	Gastric ulcer	1	82	Dis_Dis
mergePATH:61	C61	M48	Other spondylopathies	K29	Gastritis and duodenitis	91	73.4403	Dis_Dis
mergePATH:61	C61	H04	Disorders of lacrimal system	K58	Irritable bowel syndrome	1	71	Dis_Dis
mergePATH:61	C61	H04	Disorders of lacrimal system	K59	Other functional intestinal disorders	1	71	Dis_Dis
mergePATH:61	C61	K21	Gastro-oesophageal reflux disease	K59	Other functional intestinal disorders	13	75.9643	Dis_Dis
mergePATH:61	C61	N18	Chronic renal failure	K59	Other functional intestinal disorders	1	83	Dis_Dis
mergePATH:61	C61	K59	Other functional intestinal disorders	K63	Other diseases of intestine	1	76	Dis_Dis
mergePATH:61	C61	M79	Other soft tissue disorders, not elsewhere classified	L03	Cellulitis	1	75	Dis_Dis
mergePATH:61	C61	M79	Other soft tissue disorders, not elsewhere classified	L50	Urticaria	1	74	Dis_Dis
mergePATH:61	C61	C61	Malignant neoplasm of prostate	L85	Other epidermal thickening	33	77	Dis_Dis
mergePATH:61	C61	C61	Malignant neoplasm of prostate	M25	Other joint disorders, not elsewhere classified	91	72.6044	Dis_Dis
mergePATH:61	C61	C61	Malignant neoplasm of prostate	M48	Other spondylopathies	295	73.5492	Dis_Dis
mergePATH:61	C61	M54	Dorsalgia	M48	Other spondylopathies	120	74.1583	Dis_Dis
mergePATH:61	C61	C61	Malignant neoplasm of prostate	M54	Dorsalgia	506	73.3953	Dis_Dis
mergePATH:61	C61	M25	Other joint disorders, not elsewhere classified	M71	Other bursopathies	3	76.3333	Dis_Dis
mergePATH:61	C61	K21	Gastro-oesophageal reflux disease	M79	Other soft tissue disorders, not elsewhere classified	7	75.1429	Dis_Dis
mergePATH:61	C61	I50	Heart failure	N17	Acute renal failure	3	83	Dis_Dis
mergePATH:61	C61	K25	Gastric ulcer	N17	Acute renal failure	1	83	Dis_Dis
mergePATH:61	C61	K59	Other functional intestinal disorders	N17	Acute renal failure	1	83	Dis_Dis
mergePATH:61	C61	N17	Acute renal failure	N18	Chronic renal failure	2	83	Dis_Dis
mergePATH:62	I67	A41	Other septicaemia	A41_died	Other septicaemia_died	1	62	Dis_diedOut
mergePATH:62	I67	I67	Other cerebrovascular diseases	I67_died	Other cerebrovascular diseases_died	1	89	Dis_diedOut
mergePATH:62	I67	K56	Paralytic ileus and intestinal obstruction without hernia	K56_died	Paralytic ileus and intestinal obstruction without hernia_died	1	81	Dis_diedOut
mergePATH:62	I67	N17	Acute renal failure	N17_died	Acute renal failure_died	7	74.2857	Dis_diedOut
mergePATH:62	I67	K56	Paralytic ileus and intestinal obstruction without hernia	A41	Other septicaemia	2	68.5	Dis_Dis
mergePATH:62	I67	N18	Chronic renal failure	E16	Other disorders of pancreatic internal secretion	2	62.5	Dis_Dis
mergePATH:62	I67	N18	Chronic renal failure	I63	Cerebral infarction	2	72.5	Dis_Dis
mergePATH:62	I67	I67	Other cerebrovascular diseases	I72	Other aneurysm	84	58.3333	Dis_Dis
mergePATH:62	I67	I67	Other cerebrovascular diseases	K56	Paralytic ileus and intestinal obstruction without hernia	76	72.5	Dis_Dis
mergePATH:62	I67	K56	Paralytic ileus and intestinal obstruction without hernia	K81	Cholecystitis	2	70	Dis_Dis
mergePATH:62	I67	I67	Other cerebrovascular diseases	N17	Acute renal failure	33	73.1818	Dis_Dis
mergePATH:62	I67	N17	Acute renal failure	N18	Chronic renal failure	7	73.8571	Dis_Dis
mergePATH:63	H93	H93	Other disorders of ear, not elsewhere classified	E27	Other disorders of adrenal gland	11	67.0909	Dis_Dis
mergePATH:63	H93	H93	Other disorders of ear, not elsewhere classified	L08	Other local infections of skin and subcutaneous tissue	81	60.7407	Dis_Dis
mergePATH:64	I48	A41	Other septicaemia	A41_died	Other septicaemia_died	1	74	Dis_diedOut
mergePATH:64	I48	I61	Intracerebral haemorrhage	I61_died	Intracerebral haemorrhage_died	15	75.6667	Dis_diedOut
mergePATH:64	I48	N17	Acute renal failure	N17_died	Acute renal failure_died	5	76	Dis_diedOut
mergePATH:64	I48	N18	Chronic renal failure	N18_died	Chronic renal failure_died	2	75.5	Dis_diedOut
mergePATH:64	I48	K21	Gastro-oesophageal reflux disease	A09	Diarrhoea and gastroenteritis of presumed infectious origin	1	84	Dis_Dis
mergePATH:64	I48	J18	Pneumonia, organism unspecified	A41	Other septicaemia	1	74	Dis_Dis
mergePATH:64	I48	H52	Disorders of refraction and accommodation	H40	Glaucoma	26	69.2308	Dis_Dis
mergePATH:64	I48	I48	Atrial fibrillation and flutter	H52	Disorders of refraction and accommodation	234	67.6453	Dis_Dis
mergePATH:64	I48	K21	Gastro-oesophageal reflux disease	H52	Disorders of refraction and accommodation	3	70.6667	Dis_Dis
mergePATH:64	I48	K29	Gastritis and duodenitis	H52	Disorders of refraction and accommodation	9	73	Dis_Dis
mergePATH:64	I48	N18	Chronic renal failure	I20	Angina pectoris	2	78	Dis_Dis
mergePATH:64	I48	I48	Atrial fibrillation and flutter	I61	Intracerebral haemorrhage	68	71.4412	Dis_Dis
mergePATH:64	I48	N18	Chronic renal failure	I63	Cerebral infarction	2	79	Dis_Dis
mergePATH:64	I48	I61	Intracerebral haemorrhage	I69	Sequelae of cerebrovascular disease	11	70.1818	Dis_Dis
mergePATH:64	I48	J18	Pneumonia, organism unspecified	J15	Bacterial pneumonia, not elsewhere classified	1	75	Dis_Dis
mergePATH:64	I48	H52	Disorders of refraction and accommodation	J18	Pneumonia, organism unspecified	12	68.3333	Dis_Dis
mergePATH:64	I48	I69	Sequelae of cerebrovascular disease	J18	Pneumonia, organism unspecified	3	73	Dis_Dis
mergePATH:64	I48	K29	Gastritis and duodenitis	K21	Gastro-oesophageal reflux disease	3	70	Dis_Dis
mergePATH:64	I48	H40	Glaucoma	K29	Gastritis and duodenitis	9	72.8889	Dis_Dis
mergePATH:64	I48	K21	Gastro-oesophageal reflux disease	K58	Irritable bowel syndrome	1	57	Dis_Dis
mergePATH:64	I48	A09	Diarrhoea and gastroenteritis of presumed infectious origin	L03	Cellulitis	1	84	Dis_Dis
mergePATH:64	I48	K21	Gastro-oesophageal reflux disease	L23	Allergic contact dermatitis	1	57	Dis_Dis
mergePATH:64	I48	I48	Atrial fibrillation and flutter	N17	Acute renal failure	48	75.875	Dis_Dis
mergePATH:64	I48	N17	Acute renal failure	N18	Chronic renal failure	10	78.7	Dis_Dis
mergePATH:64	I48	N18	Chronic renal failure	N19	Unspecified renal failure	2	81	Dis_Dis
mergePATH:64	I48	K21	Gastro-oesophageal reflux disease	N30	Cystitis	1	56	Dis_Dis
mergePATH:65	C16	A41	Other septicaemia	A41_died	Other septicaemia_died	1	76	Dis_diedOut
mergePATH:65	C16	C16	Malignant neoplasm of stomach	C16_died	Malignant neoplasm of stomach_died	37	63.9425	Dis_diedOut
mergePATH:65	C16	I26	Pulmonary embolism	I26_died	Pulmonary embolism_died	2	78	Dis_diedOut
mergePATH:65	C16	K91	Postprocedural disorders of digestive system, not elsewhere classified	K91_died	Postprocedural disorders of digestive system, not elsewhere classified_died	1	52	Dis_diedOut
mergePATH:65	C16	N13	Obstructive and reflux uropathy	N13_died	Obstructive and reflux uropathy_died	1	80	Dis_diedOut
mergePATH:65	C16	E86	Volume depletion	A41	Other septicaemia	1	76	Dis_Dis
mergePATH:65	C16	E86	Volume depletion	D64	Other anaemias	1	70	Dis_Dis
mergePATH:65	C16	C16	Malignant neoplasm of stomach	E16	Other disorders of pancreatic internal secretion	34	70.8824	Dis_Dis
mergePATH:65	C16	C16	Malignant neoplasm of stomach	E86	Volume depletion	37	65.1351	Dis_Dis
mergePATH:65	C16	C16	Malignant neoplasm of stomach	I26	Pulmonary embolism	16	70.9375	Dis_Dis
mergePATH:65	C16	C16	Malignant neoplasm of stomach	K91	Postprocedural disorders of digestive system, not elsewhere classified	77	65.5584	Dis_Dis
mergePATH:65	C16	C16	Malignant neoplasm of stomach	N13	Obstructive and reflux uropathy	42	58.8571	Dis_Dis
mergePATH:66	J10	J06	Acute upper respiratory infections of multiple and unspecified sites	J03	Acute tonsillitis	81	12.3938	Dis_Dis
mergePATH:66	J10	J10	Influenza due to identified influenza virus	J06	Acute upper respiratory infections of multiple and unspecified sites	196	19.8857	Dis_Dis
mergePATH:66	J10	J18	Pneumonia, organism unspecified	J15	Bacterial pneumonia, not elsewhere classified	10	10.9	Dis_Dis
mergePATH:66	J10	J30	Vasomotor and allergic rhinitis	J18	Pneumonia, organism unspecified	7	3.28571	Dis_Dis
mergePATH:66	J10	J45	Asthma	J18	Pneumonia, organism unspecified	70	4.92778	Dis_Dis
mergePATH:66	J10	J03	Acute tonsillitis	J30	Vasomotor and allergic rhinitis	30	6.96667	Dis_Dis
mergePATH:66	J10	J03	Acute tonsillitis	J45	Asthma	31	9.09677	Dis_Dis
mergePATH:66	J10	J10	Influenza due to identified influenza virus	J45	Asthma	150	17.538	Dis_Dis
mergePATH:67	K61	K60	Fissure and fistula of anal and rectal regions	A18	Tuberculosis of other organs	5	40.2	Dis_Dis
mergePATH:67	K61	K61	Abscess of anal and rectal regions	K60	Fissure and fistula of anal and rectal regions	451	39.8712	Dis_Dis
mergePATH:68	H26	H26	Other cataract	H17	Corneal scars and opacities	57	63.6316	Dis_Dis
mergePATH:68	H26	H27	Other disorders of lens	H20	Iridocyclitis	13	62.4615	Dis_Dis
mergePATH:68	H26	H26	Other cataract	H27	Other disorders of lens	239	63.4519	Dis_Dis
mergePATH:68	H26	H43	Disorders of vitreous body	H33	Retinal detachments and breaks	1	56	Dis_Dis
mergePATH:68	H26	H20	Iridocyclitis	H43	Disorders of vitreous body	1	65	Dis_Dis
mergePATH:68	H26	H44	Disorders of globe	H43	Disorders of vitreous body	11	54.7273	Dis_Dis
mergePATH:68	H26	H26	Other cataract	H44	Disorders of globe	128	60.3594	Dis_Dis
mergePATH:69	D27	C56	Malignant neoplasm of ovary	C56_died	Malignant neoplasm of ovary_died	2	72.5	Dis_diedOut
mergePATH:69	D27	D27	Benign neoplasm of ovary	C56	Malignant neoplasm of ovary	82	50.1829	Dis_Dis
mergePATH:69	D27	C56	Malignant neoplasm of ovary	D70	Agranulocytosis	3	42.3333	Dis_Dis
mergePATH:70	F34	M79	Other soft tissue disorders, not elsewhere classified	A09	Diarrhoea and gastroenteritis of presumed infectious origin	4	56.75	Dis_Dis
mergePATH:70	F34	A09	Diarrhoea and gastroenteritis of presumed infectious origin	B00	Herpesviral [herpes simplex] infections	1	40	Dis_Dis
mergePATH:70	F34	L23	Allergic contact dermatitis	B35	Dermatophytosis	3	59.6667	Dis_Dis
mergePATH:70	F34	K21	Gastro-oesophageal reflux disease	H10	Conjunctivitis	5	70.2	Dis_Dis
mergePATH:70	F34	F34	Persistent mood [affective] disorders	H25	Senile cataract	211	71.5261	Dis_Dis
mergePATH:70	F34	H52	Disorders of refraction and accommodation	H35	Other retinal disorders	11	69.3636	Dis_Dis
mergePATH:70	F34	F34	Persistent mood [affective] disorders	H52	Disorders of refraction and accommodation	74	61.3514	Dis_Dis
mergePATH:70	F34	H10	Conjunctivitis	H81	Disorders of vestibular function	1	84	Dis_Dis
mergePATH:70	F34	H35	Other retinal disorders	H81	Disorders of vestibular function	2	78.5	Dis_Dis
mergePATH:70	F34	H81	Disorders of vestibular function	I67	Other cerebrovascular diseases	1	72	Dis_Dis
mergePATH:70	F34	F34	Persistent mood [affective] disorders	J20	Acute bronchitis	439	59.7289	Dis_Dis
mergePATH:70	F34	H10	Conjunctivitis	K07	Dentofacial anomalies [including malocclusion]	1	71	Dis_Dis
mergePATH:70	F34	K29	Gastritis and duodenitis	K21	Gastro-oesophageal reflux disease	46	66.2162	Dis_Dis
mergePATH:70	F34	H25	Senile cataract	K29	Gastritis and duodenitis	71	71.2958	Dis_Dis
mergePATH:70	F34	M54	Dorsalgia	K29	Gastritis and duodenitis	85	64.6706	Dis_Dis
mergePATH:70	F34	K59	Other functional intestinal disorders	K56	Paralytic ileus and intestinal obstruction without hernia	1	81	Dis_Dis
mergePATH:70	F34	H10	Conjunctivitis	K59	Other functional intestinal disorders	1	55	Dis_Dis
mergePATH:70	F34	M43	Other deforming dorsopathies	K59	Other functional intestinal disorders	4	75.5	Dis_Dis
mergePATH:70	F34	A09	Diarrhoea and gastroenteritis of presumed infectious origin	L03	Cellulitis	1	62	Dis_Dis
mergePATH:70	F34	M13	Other arthritis	L23	Allergic contact dermatitis	23	70.3043	Dis_Dis
mergePATH:70	F34	L23	Allergic contact dermatitis	L24	Irritant contact dermatitis	3	59	Dis_Dis
mergePATH:70	F34	F34	Persistent mood [affective] disorders	M13	Other arthritis	127	67.8346	Dis_Dis
mergePATH:70	F34	H10	Conjunctivitis	M25	Other joint disorders, not elsewhere classified	1	68	Dis_Dis
mergePATH:70	F34	F34	Persistent mood [affective] disorders	M43	Other deforming dorsopathies	27	70.5185	Dis_Dis
mergePATH:70	F34	J20	Acute bronchitis	M54	Dorsalgia	186	64.3871	Dis_Dis
mergePATH:70	F34	H35	Other retinal disorders	M79	Other soft tissue disorders, not elsewhere classified	2	63.5	Dis_Dis
mergePATH:70	F34	K21	Gastro-oesophageal reflux disease	M79	Other soft tissue disorders, not elsewhere classified	16	68.7273	Dis_Dis
mergePATH:70	F34	I67	Other cerebrovascular diseases	N39	Other disorders of urinary system	1	71	Dis_Dis
mergePATH:71	H91	H91	Other hearing loss	H93	Other disorders of ear, not elsewhere classified	419	55.4678	Dis_Dis
mergePATH:71	H91	K05	Gingivitis and periodontal diseases	K04	Diseases of pulp and periapical tissues	5	53.2	Dis_Dis
mergePATH:71	H91	H93	Other disorders of ear, not elsewhere classified	K05	Gingivitis and periodontal diseases	32	59.4688	Dis_Dis
mergePATH:72	E05	L02	Cutaneous abscess, furuncle and carbuncle	D23	Other benign neoplasms of skin	1	80	Dis_Dis
mergePATH:72	E05	E05	Thyrotoxicosis [hyperthyroidism]	E03	Other hypothyroidism	231	48.0866	Dis_Dis
mergePATH:72	E05	E03	Other hypothyroidism	J03	Acute tonsillitis	44	44.8182	Dis_Dis
mergePATH:72	E05	J03	Acute tonsillitis	J30	Vasomotor and allergic rhinitis	5	40	Dis_Dis
mergePATH:72	E05	K29	Gastritis and duodenitis	K21	Gastro-oesophageal reflux disease	6	58.5	Dis_Dis
mergePATH:72	E05	J03	Acute tonsillitis	K29	Gastritis and duodenitis	12	50.75	Dis_Dis
mergePATH:72	E05	E05	Thyrotoxicosis [hyperthyroidism]	L02	Cutaneous abscess, furuncle and carbuncle	80	49.4304	Dis_Dis
mergePATH:72	E05	L02	Cutaneous abscess, furuncle and carbuncle	L98	Other disorders of skin and subcutaneous tissue, not elsewhere classified	1	29	Dis_Dis
mergePATH:72	E05	K21	Gastro-oesophageal reflux disease	M79	Other soft tissue disorders, not elsewhere classified	3	57.3333	Dis_Dis
mergePATH:73	G43	I60	Subarachnoid haemorrhage	I60_died	Subarachnoid haemorrhage_died	6	52.1667	Dis_diedOut
mergePATH:73	G43	H04	Disorders of lacrimal system	B02	Zoster [herpes zoster]	1	52	Dis_Dis
mergePATH:73	G43	M79	Other soft tissue disorders, not elsewhere classified	B02	Zoster [herpes zoster]	1	52	Dis_Dis
mergePATH:73	G43	H04	Disorders of lacrimal system	G44	Other headache syndromes	1	52	Dis_Dis
mergePATH:73	G43	B02	Zoster [herpes zoster]	G53	Cranial nerve disorders in diseases classified elsewhere	1	52	Dis_Dis
mergePATH:73	G43	I69	Sequelae of cerebrovascular disease	H04	Disorders of lacrimal system	2	49.5	Dis_Dis
mergePATH:73	G43	G43	Migraine	I60	Subarachnoid haemorrhage	36	52.4444	Dis_Dis
mergePATH:73	G43	G44	Other headache syndromes	I60	Subarachnoid haemorrhage	1	52	Dis_Dis
mergePATH:73	G43	I60	Subarachnoid haemorrhage	I69	Sequelae of cerebrovascular disease	6	53.6667	Dis_Dis
mergePATH:73	G43	H04	Disorders of lacrimal system	K52	Other noninfective gastroenteritis and colitis	1	46	Dis_Dis
mergePATH:73	G43	H04	Disorders of lacrimal system	L30	Other dermatitis	1	52	Dis_Dis
mergePATH:73	G43	H04	Disorders of lacrimal system	M79	Other soft tissue disorders, not elsewhere classified	1	52	Dis_Dis
mergePATH:74	K85	C25	Malignant neoplasm of pancreas	C25_died	Malignant neoplasm of pancreas_died	2	76.5	Dis_diedOut
mergePATH:74	K85	K85	Acute pancreatitis	K85_died	Acute pancreatitis_died	1	52	Dis_diedOut
mergePATH:74	K85	K86	Other diseases of pancreas	K86_died	Other diseases of pancreas_died	3	57	Dis_diedOut
mergePATH:74	K85	K86	Other diseases of pancreas	C25	Malignant neoplasm of pancreas	11	60.1818	Dis_Dis
mergePATH:74	K85	K85	Acute pancreatitis	K82	Other diseases of gallbladder	13	53.2308	Dis_Dis
mergePATH:74	K85	K85	Acute pancreatitis	K86	Other diseases of pancreas	398	50.6709	Dis_Dis
mergePATH:75	N72	C53	Malignant neoplasm of cervix uteri	C53_died	Malignant neoplasm of cervix uteri_died	1	78	Dis_diedOut
mergePATH:75	N72	N72	Inflammatory disease of cervix uteri	C53	Malignant neoplasm of cervix uteri	57	49.2105	Dis_Dis
mergePATH:75	N72	N72	Inflammatory disease of cervix uteri	D27	Benign neoplasm of ovary	121	35.9008	Dis_Dis
mergePATH:75	N72	C53	Malignant neoplasm of cervix uteri	M79	Other soft tissue disorders, not elsewhere classified	3	46.6667	Dis_Dis
mergePATH:75	N72	M79	Other soft tissue disorders, not elsewhere classified	N30	Cystitis	1	53	Dis_Dis
mergePATH:75	N72	D27	Benign neoplasm of ovary	N80	Endometriosis	27	35.7037	Dis_Dis
mergePATH:76	N87	C53	Malignant neoplasm of cervix uteri	C53_died	Malignant neoplasm of cervix uteri_died	3	66	Dis_diedOut
mergePATH:76	N87	N87	Dysplasia of cervix uteri	C53	Malignant neoplasm of cervix uteri	146	50.7671	Dis_Dis
mergePATH:76	N87	C53	Malignant neoplasm of cervix uteri	M79	Other soft tissue disorders, not elsewhere classified	7	50.7143	Dis_Dis
mergePATH:76	N87	M79	Other soft tissue disorders, not elsewhere classified	N30	Cystitis	2	53.5	Dis_Dis
mergePATH:77	K01	K01	Embedded and impacted teeth	K09	Cysts of oral region, not elsewhere classified	34	31.5	Dis_Dis
mergePATH:78	N17	N17	Acute renal failure	N17_died	Acute renal failure_died	17	73.7647	Dis_diedOut
mergePATH:78	N17	N18	Chronic renal failure	N18_died	Chronic renal failure_died	31	71.5161	Dis_diedOut
mergePATH:78	N17	J00	Acute nasopharyngitis [common cold]	A09	Diarrhoea and gastroenteritis of presumed infectious origin	1	58	Dis_Dis
mergePATH:78	N17	J02	Acute pharyngitis	A09	Diarrhoea and gastroenteritis of presumed infectious origin	1	58	Dis_Dis
mergePATH:78	N17	K29	Gastritis and duodenitis	A09	Diarrhoea and gastroenteritis of presumed infectious origin	1	58	Dis_Dis
mergePATH:78	N17	M79	Other soft tissue disorders, not elsewhere classified	A09	Diarrhoea and gastroenteritis of presumed infectious origin	1	58	Dis_Dis
mergePATH:78	N17	J00	Acute nasopharyngitis [common cold]	B37	Candidiasis	1	58	Dis_Dis
mergePATH:78	N17	J02	Acute pharyngitis	B37	Candidiasis	1	58	Dis_Dis
mergePATH:78	N17	J30	Vasomotor and allergic rhinitis	B37	Candidiasis	1	58	Dis_Dis
mergePATH:78	N17	J00	Acute nasopharyngitis [common cold]	G44	Other headache syndromes	1	58	Dis_Dis
mergePATH:78	N17	N18	Chronic renal failure	H36	Retinal disorders in diseases classified elsewhere	37	61.9459	Dis_Dis
mergePATH:78	N17	M54	Dorsalgia	J00	Acute nasopharyngitis [common cold]	2	59.5	Dis_Dis
mergePATH:78	N17	J00	Acute nasopharyngitis [common cold]	J02	Acute pharyngitis	1	58	Dis_Dis
mergePATH:78	N17	J00	Acute nasopharyngitis [common cold]	J30	Vasomotor and allergic rhinitis	1	58	Dis_Dis
mergePATH:78	N17	J02	Acute pharyngitis	J30	Vasomotor and allergic rhinitis	1	58	Dis_Dis
mergePATH:78	N17	K29	Gastritis and duodenitis	J30	Vasomotor and allergic rhinitis	1	58	Dis_Dis
mergePATH:78	N17	H36	Retinal disorders in diseases classified elsewhere	K29	Gastritis and duodenitis	5	54.4	Dis_Dis
mergePATH:78	N17	M54	Dorsalgia	K29	Gastritis and duodenitis	2	59.5	Dis_Dis
mergePATH:78	N17	A09	Diarrhoea and gastroenteritis of presumed infectious origin	K56	Paralytic ileus and intestinal obstruction without hernia	1	59	Dis_Dis
mergePATH:78	N17	J00	Acute nasopharyngitis [common cold]	K56	Paralytic ileus and intestinal obstruction without hernia	1	59	Dis_Dis
mergePATH:78	N17	J02	Acute pharyngitis	K56	Paralytic ileus and intestinal obstruction without hernia	1	59	Dis_Dis
mergePATH:78	N17	J30	Vasomotor and allergic rhinitis	K56	Paralytic ileus and intestinal obstruction without hernia	1	59	Dis_Dis
mergePATH:78	N17	K58	Irritable bowel syndrome	K56	Paralytic ileus and intestinal obstruction without hernia	1	59	Dis_Dis
mergePATH:78	N17	J00	Acute nasopharyngitis [common cold]	K58	Irritable bowel syndrome	1	59	Dis_Dis
mergePATH:78	N17	H36	Retinal disorders in diseases classified elsewhere	L23	Allergic contact dermatitis	5	58.8	Dis_Dis
mergePATH:78	N17	J00	Acute nasopharyngitis [common cold]	L23	Allergic contact dermatitis	1	58	Dis_Dis
mergePATH:78	N17	J02	Acute pharyngitis	L23	Allergic contact dermatitis	1	58	Dis_Dis
mergePATH:78	N17	J30	Vasomotor and allergic rhinitis	L23	Allergic contact dermatitis	1	58	Dis_Dis
mergePATH:78	N17	K29	Gastritis and duodenitis	L23	Allergic contact dermatitis	2	59.5	Dis_Dis
mergePATH:78	N17	M54	Dorsalgia	L23	Allergic contact dermatitis	2	59.5	Dis_Dis
mergePATH:78	N17	H36	Retinal disorders in diseases classified elsewhere	M54	Dorsalgia	5	64.2	Dis_Dis
mergePATH:78	N17	J02	Acute pharyngitis	M65	Synovitis and tenosynovitis	1	58	Dis_Dis
mergePATH:78	N17	J00	Acute nasopharyngitis [common cold]	M79	Other soft tissue disorders, not elsewhere classified	1	59	Dis_Dis
mergePATH:78	N17	J02	Acute pharyngitis	M79	Other soft tissue disorders, not elsewhere classified	1	59	Dis_Dis
mergePATH:78	N17	A09	Diarrhoea and gastroenteritis of presumed infectious origin	N17	Acute renal failure	1	58	Dis_Dis
mergePATH:78	N17	H36	Retinal disorders in diseases classified elsewhere	N17	Acute renal failure	37	61.973	Dis_Dis
mergePATH:78	N17	K58	Irritable bowel syndrome	N17	Acute renal failure	1	58	Dis_Dis
mergePATH:78	N17	N17	Acute renal failure	N18	Chronic renal failure	360	67.7139	Dis_Dis
mergePATH:78	N17	J00	Acute nasopharyngitis [common cold]	N30	Cystitis	1	59	Dis_Dis
mergePATH:78	N17	J02	Acute pharyngitis	N30	Cystitis	1	59	Dis_Dis
mergePATH:78	N17	J30	Vasomotor and allergic rhinitis	N30	Cystitis	1	59	Dis_Dis
mergePATH:78	N17	M65	Synovitis and tenosynovitis	N30	Cystitis	1	59	Dis_Dis
mergePATH:78	N17	M79	Other soft tissue disorders, not elsewhere classified	N30	Cystitis	1	59	Dis_Dis
mergePATH:78	N17	J00	Acute nasopharyngitis [common cold]	N39	Other disorders of urinary system	1	58	Dis_Dis
mergePATH:78	N17	J02	Acute pharyngitis	N39	Other disorders of urinary system	1	58	Dis_Dis
mergePATH:79	D24	D05	Carcinoma in situ of breast	C50	Malignant neoplasm of breast	34	48.9412	Dis_Dis
mergePATH:79	D24	D24	Benign neoplasm of breast	C73	Malignant neoplasm of thyroid gland	187	44.7059	Dis_Dis
mergePATH:79	D24	D24	Benign neoplasm of breast	D05	Carcinoma in situ of breast	85	48.7882	Dis_Dis
mergePATH:79	D24	L02	Cutaneous abscess, furuncle and carbuncle	D23	Other benign neoplasms of skin	1	77	Dis_Dis
mergePATH:79	D24	K29	Gastritis and duodenitis	D24	Benign neoplasm of breast	1	40	Dis_Dis
mergePATH:79	D24	C50	Malignant neoplasm of breast	H04	Disorders of lacrimal system	4	57.5	Dis_Dis
mergePATH:79	D24	K29	Gastritis and duodenitis	H81	Disorders of vestibular function	1	40	Dis_Dis
mergePATH:79	D24	K52	Other noninfective gastroenteritis and colitis	H81	Disorders of vestibular function	1	40	Dis_Dis
mergePATH:79	D24	M65	Synovitis and tenosynovitis	H81	Disorders of vestibular function	1	40	Dis_Dis
mergePATH:79	D24	N76	Other inflammation of vagina and vulva	H81	Disorders of vestibular function	1	40	Dis_Dis
mergePATH:79	D24	K29	Gastritis and duodenitis	H90	Conductive and sensorineural hearing loss	1	40	Dis_Dis
mergePATH:79	D24	C50	Malignant neoplasm of breast	K05	Gingivitis and periodontal diseases	4	58	Dis_Dis
mergePATH:79	D24	H04	Disorders of lacrimal system	K05	Gingivitis and periodontal diseases	1	77	Dis_Dis
mergePATH:79	D24	M54	Dorsalgia	K29	Gastritis and duodenitis	1	40	Dis_Dis
mergePATH:79	D24	K29	Gastritis and duodenitis	K52	Other noninfective gastroenteritis and colitis	1	40	Dis_Dis
mergePATH:79	D24	M54	Dorsalgia	K58	Irritable bowel syndrome	2	41	Dis_Dis
mergePATH:79	D24	K29	Gastritis and duodenitis	K76	Other diseases of liver	1	40	Dis_Dis
mergePATH:79	D24	M54	Dorsalgia	K76	Other diseases of liver	2	45.5	Dis_Dis
mergePATH:79	D24	K29	Gastritis and duodenitis	K82	Other diseases of gallbladder	1	40	Dis_Dis
mergePATH:79	D24	K76	Other diseases of liver	K82	Other diseases of gallbladder	1	40	Dis_Dis
mergePATH:79	D24	H04	Disorders of lacrimal system	L02	Cutaneous abscess, furuncle and carbuncle	1	77	Dis_Dis
mergePATH:79	D24	M54	Dorsalgia	L23	Allergic contact dermatitis	2	35.5	Dis_Dis
mergePATH:79	D24	M54	Dorsalgia	M51	Other intervertebral disc disorders	1	44	Dis_Dis
mergePATH:79	D24	K29	Gastritis and duodenitis	M53	Other dorsopathies, not elsewhere classified	1	40	Dis_Dis
mergePATH:79	D24	C73	Malignant neoplasm of thyroid gland	M54	Dorsalgia	24	46.7083	Dis_Dis
mergePATH:79	D24	M54	Dorsalgia	M65	Synovitis and tenosynovitis	2	40	Dis_Dis
mergePATH:79	D24	N76	Other inflammation of vagina and vulva	M65	Synovitis and tenosynovitis	1	41	Dis_Dis
mergePATH:79	D24	K29	Gastritis and duodenitis	M67	Other disorders of synovium and tendon	1	40	Dis_Dis
mergePATH:79	D24	C73	Malignant neoplasm of thyroid gland	N76	Other inflammation of vagina and vulva	29	43.4138	Dis_Dis
mergePATH:79	D24	K29	Gastritis and duodenitis	N76	Other inflammation of vagina and vulva	1	41	Dis_Dis
mergePATH:79	D24	K29	Gastritis and duodenitis	N83	Noninflammatory disorders of ovary, fallopian tube and broad ligament	1	41	Dis_Dis
mergePATH:79	D24	K52	Other noninfective gastroenteritis and colitis	N83	Noninflammatory disorders of ovary, fallopian tube and broad ligament	1	41	Dis_Dis
mergePATH:79	D24	N76	Other inflammation of vagina and vulva	N83	Noninflammatory disorders of ovary, fallopian tube and broad ligament	1	41	Dis_Dis
mergePATH:80	C50	C50	Malignant neoplasm of breast	C50_died	Malignant neoplasm of breast_died	17	55.5583	Dis_diedOut
mergePATH:80	C50	C50	Malignant neoplasm of breast	C77	Secondary and unspecified malignant neoplasm of lymph nodes	40	54.125	Dis_Dis
mergePATH:80	C50	C50	Malignant neoplasm of breast	D70	Agranulocytosis	26	50.8462	Dis_Dis
mergePATH:80	C50	C50	Malignant neoplasm of breast	I89	Other noninfective disorders of lymphatic vessels and lymph nodes	77	50.7403	Dis_Dis
mergePATH:80	C50	C50	Malignant neoplasm of breast	I97	Postprocedural disorders of circulatory system, not elsewhere classified	65	51.4308	Dis_Dis
mergePATH:80	C50	C50	Malignant neoplasm of breast	J38	Diseases of vocal cords and larynx, not elsewhere classified	62	51.2258	Dis_Dis
mergePATH:81	D13	D13	Benign neoplasm of other and ill-defined parts of digestive system	D00	Carcinoma in situ of oral cavity, oesophagus and stomach	25	63.32	Dis_Dis
mergePATH:82	H20	H43	Disorders of vitreous body	H33	Retinal detachments and breaks	2	49	Dis_Dis
mergePATH:82	H20	H20	Iridocyclitis	H43	Disorders of vitreous body	111	63.6396	Dis_Dis
mergePATH:83	K30	K30	Dyspepsia	B85	Pediculosis and phthiriasis	13	46.6154	Dis_Dis
mergePATH:83	K30	K80	Cholelithiasis	C23	Malignant neoplasm of gallbladder	4	74	Dis_Dis
mergePATH:83	K30	K30	Dyspepsia	K80	Cholelithiasis	278	60.5144	Dis_Dis
mergePATH:83	K30	K30	Dyspepsia	K81	Cholecystitis	100	60.27	Dis_Dis
mergePATH:83	K30	K80	Cholelithiasis	K91	Postprocedural disorders of digestive system, not elsewhere classified	4	56	Dis_Dis
mergePATH:83	K30	B85	Pediculosis and phthiriasis	N73	Other female pelvic inflammatory diseases	2	29	Dis_Dis
mergePATH:84	G80	G80	Infantile cerebral palsy	G80_died	Infantile cerebral palsy_died	3	2	Dis_diedOut
mergePATH:84	G80	J18	Pneumonia, organism unspecified	J18_died	Pneumonia, organism unspecified_died	1	4	Dis_diedOut
mergePATH:84	G80	J02	Acute pharyngitis	A09	Diarrhoea and gastroenteritis of presumed infectious origin	35	4.48	Dis_Dis
mergePATH:84	G80	J30	Vasomotor and allergic rhinitis	B08	Other viral infections characterized by skin and mucous membrane lesions, not elsewhere classified	26	2.71429	Dis_Dis
mergePATH:84	G80	G80	Infantile cerebral palsy	H50	Other strabismus	55	4.4	Dis_Dis
mergePATH:84	G80	G80	Infantile cerebral palsy	H66	Suppurative and unspecified otitis media	86	4.56512	Dis_Dis
mergePATH:84	G80	G80	Infantile cerebral palsy	J00	Acute nasopharyngitis [common cold]	83	7.22651	Dis_Dis
mergePATH:84	G80	G80	Infantile cerebral palsy	J01	Acute sinusitis	127	4.87953	Dis_Dis
mergePATH:84	G80	J03	Acute tonsillitis	J01	Acute sinusitis	51	4.3902	Dis_Dis
mergePATH:84	G80	J06	Acute upper respiratory infections of multiple and unspecified sites	J01	Acute sinusitis	45	3.61778	Dis_Dis
mergePATH:84	G80	J20	Acute bronchitis	J01	Acute sinusitis	96	3.99687	Dis_Dis
mergePATH:84	G80	G80	Infantile cerebral palsy	J02	Acute pharyngitis	103	5.95049	Dis_Dis
mergePATH:84	G80	G80	Infantile cerebral palsy	J03	Acute tonsillitis	123	7.23415	Dis_Dis
mergePATH:84	G80	G80	Infantile cerebral palsy	J06	Acute upper respiratory infections of multiple and unspecified sites	113	7.00708	Dis_Dis
mergePATH:84	G80	B08	Other viral infections characterized by skin and mucous membrane lesions, not elsewhere classified	J15	Bacterial pneumonia, not elsewhere classified	1	3	Dis_Dis
mergePATH:84	G80	J18	Pneumonia, organism unspecified	J15	Bacterial pneumonia, not elsewhere classified	7	3.125	Dis_Dis
mergePATH:84	G80	L23	Allergic contact dermatitis	J15	Bacterial pneumonia, not elsewhere classified	1	3	Dis_Dis
mergePATH:84	G80	A09	Diarrhoea and gastroenteritis of presumed infectious origin	J18	Pneumonia, organism unspecified	12	2.5	Dis_Dis
mergePATH:84	G80	B08	Other viral infections characterized by skin and mucous membrane lesions, not elsewhere classified	J18	Pneumonia, organism unspecified	4	2	Dis_Dis
mergePATH:84	G80	J30	Vasomotor and allergic rhinitis	J18	Pneumonia, organism unspecified	28	3.53095	Dis_Dis
mergePATH:84	G80	J45	Asthma	J18	Pneumonia, organism unspecified	45	2.83194	Dis_Dis
mergePATH:84	G80	G80	Infantile cerebral palsy	J20	Acute bronchitis	291	7.84345	Dis_Dis
mergePATH:84	G80	H50	Other strabismus	J30	Vasomotor and allergic rhinitis	21	4.04762	Dis_Dis
mergePATH:84	G80	H66	Suppurative and unspecified otitis media	J30	Vasomotor and allergic rhinitis	30	3.49333	Dis_Dis
mergePATH:84	G80	J01	Acute sinusitis	J30	Vasomotor and allergic rhinitis	112	3.58549	Dis_Dis
mergePATH:84	G80	J30	Vasomotor and allergic rhinitis	J31	Chronic rhinitis, nasopharyngitis and pharyngitis	11	3.91071	Dis_Dis
mergePATH:84	G80	G80	Infantile cerebral palsy	J45	Asthma	100	5.48182	Dis_Dis
mergePATH:84	G80	J00	Acute nasopharyngitis [common cold]	J45	Asthma	26	2.84615	Dis_Dis
mergePATH:84	G80	J01	Acute sinusitis	J45	Asthma	17	3.52353	Dis_Dis
mergePATH:84	G80	J30	Vasomotor and allergic rhinitis	L23	Allergic contact dermatitis	3	5	Dis_Dis
mergePATH:84	G80	B08	Other viral infections characterized by skin and mucous membrane lesions, not elsewhere classified	L50	Urticaria	4	3.5	Dis_Dis
mergePATH:84	G80	J30	Vasomotor and allergic rhinitis	L50	Urticaria	3	3.66667	Dis_Dis
mergePATH:84	G80	J45	Asthma	L50	Urticaria	3	3.66667	Dis_Dis
mergePATH:85	F33	J18	Pneumonia, organism unspecified	C34	Malignant neoplasm of bronchus and lung	1	77	Dis_Dis
mergePATH:85	F33	K58	Irritable bowel syndrome	D12	Benign neoplasm of colon, rectum, anus and anal canal	4	70.25	Dis_Dis
mergePATH:85	F33	K59	Other functional intestinal disorders	D12	Benign neoplasm of colon, rectum, anus and anal canal	3	72.75	Dis_Dis
mergePATH:85	F33	H26	Other cataract	H20	Iridocyclitis	2	76.5	Dis_Dis
mergePATH:85	F33	F33	Recurrent depressive disorder	H26	Other cataract	73	69	Dis_Dis
mergePATH:85	F33	H26	Other cataract	H27	Other disorders of lens	2	66.5	Dis_Dis
mergePATH:85	F33	H52	Disorders of refraction and accommodation	H35	Other retinal disorders	9	65.4444	Dis_Dis
mergePATH:85	F33	F33	Recurrent depressive disorder	H52	Disorders of refraction and accommodation	107	57.1682	Dis_Dis
mergePATH:85	F33	F33	Recurrent depressive disorder	J06	Acute upper respiratory infections of multiple and unspecified sites	279	57.6631	Dis_Dis
mergePATH:85	F33	J18	Pneumonia, organism unspecified	J15	Bacterial pneumonia, not elsewhere classified	1	53	Dis_Dis
mergePATH:85	F33	K59	Other functional intestinal disorders	J18	Pneumonia, organism unspecified	3	66.6667	Dis_Dis
mergePATH:85	F33	M62	Other disorders of muscle	J98	Other respiratory disorders	1	71	Dis_Dis
mergePATH:85	F33	K29	Gastritis and duodenitis	K21	Gastro-oesophageal reflux disease	49	59.1633	Dis_Dis
mergePATH:85	F33	J06	Acute upper respiratory infections of multiple and unspecified sites	K29	Gastritis and duodenitis	119	59.7899	Dis_Dis
mergePATH:85	F33	H35	Other retinal disorders	K58	Irritable bowel syndrome	3	70	Dis_Dis
mergePATH:85	F33	K21	Gastro-oesophageal reflux disease	K58	Irritable bowel syndrome	15	60.1333	Dis_Dis
mergePATH:85	F33	M15	Polyarthrosis	K58	Irritable bowel syndrome	12	67.3333	Dis_Dis
mergePATH:85	F33	H35	Other retinal disorders	K59	Other functional intestinal disorders	3	76.3333	Dis_Dis
mergePATH:85	F33	M13	Other arthritis	K59	Other functional intestinal disorders	25	65.08	Dis_Dis
mergePATH:85	F33	M15	Polyarthrosis	K59	Other functional intestinal disorders	12	69.6667	Dis_Dis
mergePATH:85	F33	K58	Irritable bowel syndrome	K63	Other diseases of intestine	2	68	Dis_Dis
mergePATH:85	F33	F33	Recurrent depressive disorder	M13	Other arthritis	150	64.9067	Dis_Dis
mergePATH:85	F33	F33	Recurrent depressive disorder	M15	Polyarthrosis	52	67.6538	Dis_Dis
mergePATH:85	F33	F33	Recurrent depressive disorder	M16	Coxarthrosis [arthrosis of hip]	20	65.75	Dis_Dis
mergePATH:85	F33	F33	Recurrent depressive disorder	M62	Other disorders of muscle	37	65.8919	Dis_Dis
mergePATH:86	C67	J37	Chronic laryngitis and laryngotracheitis	C32	Malignant neoplasm of larynx	1	68	Dis_Dis
mergePATH:86	C67	C67	Malignant neoplasm of bladder	J37	Chronic laryngitis and laryngotracheitis	20	64.8	Dis_Dis
mergePATH:87	M53	K72	Hepatic failure, not elsewhere classified	K72_died	Hepatic failure, not elsewhere classified_died	2	52	Dis_diedOut
mergePATH:87	M53	M53	Other dorsopathies, not elsewhere classified	K72	Hepatic failure, not elsewhere classified	14	57.4286	Dis_Dis
mergePATH:88	I60	A41	Other septicaemia	A41_died	Other septicaemia_died	5	69.4167	Dis_diedOut
mergePATH:88	I60	G91	Hydrocephalus	G91_died	Hydrocephalus_died	3	74.6667	Dis_diedOut
mergePATH:88	I60	I60	Subarachnoid haemorrhage	I60_died	Subarachnoid haemorrhage_died	1	79	Dis_diedOut
mergePATH:88	I60	G91	Hydrocephalus	A41	Other septicaemia	6	64	Dis_Dis
mergePATH:88	I60	I64	Stroke, not specified as haemorrhage or infarction	A41	Other septicaemia	2	76.5	Dis_Dis
mergePATH:88	I60	I60	Subarachnoid haemorrhage	G91	Hydrocephalus	75	62.16	Dis_Dis
mergePATH:88	I60	I60	Subarachnoid haemorrhage	I64	Stroke, not specified as haemorrhage or infarction	29	66.2069	Dis_Dis
mergePATH:88	I60	I64	Stroke, not specified as haemorrhage or infarction	J18	Pneumonia, organism unspecified	2	68.5	Dis_Dis
mergePATH:89	G47	D23	Other benign neoplasms of skin	C44	Other malignant neoplasms of skin	1	81	Dis_Dis
mergePATH:89	G47	L02	Cutaneous abscess, furuncle and carbuncle	D23	Other benign neoplasms of skin	5	71	Dis_Dis
mergePATH:89	G47	G47	Sleep disorders	L02	Cutaneous abscess, furuncle and carbuncle	242	61.7603	Dis_Dis
mergePATH:90	N41	C61	Malignant neoplasm of prostate	C61_died	Malignant neoplasm of prostate_died	2	76	Dis_diedOut
mergePATH:90	N41	C67	Malignant neoplasm of bladder	C67_died	Malignant neoplasm of bladder_died	2	76.5	Dis_diedOut
mergePATH:90	N41	N41	Inflammatory diseases of prostate	C61	Malignant neoplasm of prostate	97	68.3711	Dis_Dis
mergePATH:90	N41	N41	Inflammatory diseases of prostate	C67	Malignant neoplasm of bladder	62	66.6452	Dis_Dis
mergePATH:90	N41	K63	Other diseases of intestine	D12	Benign neoplasm of colon, rectum, anus and anal canal	1	76	Dis_Dis
mergePATH:90	N41	N41	Inflammatory diseases of prostate	H11	Other disorders of conjunctiva	121	56.1322	Dis_Dis
mergePATH:90	N41	H11	Other disorders of conjunctiva	H19	Disorders of sclera and cornea in diseases classified elsewhere	2	71.5	Dis_Dis
mergePATH:90	N41	K29	Gastritis and duodenitis	J30	Vasomotor and allergic rhinitis	3	56	Dis_Dis
mergePATH:90	N41	J30	Vasomotor and allergic rhinitis	J34	Other disorders of nose and nasal sinuses	1	56	Dis_Dis
mergePATH:90	N41	K05	Gingivitis and periodontal diseases	K04	Diseases of pulp and periapical tissues	1	56	Dis_Dis
mergePATH:90	N41	K29	Gastritis and duodenitis	K05	Gingivitis and periodontal diseases	3	53.3333	Dis_Dis
mergePATH:90	N41	K29	Gastritis and duodenitis	K21	Gastro-oesophageal reflux disease	12	64.6667	Dis_Dis
mergePATH:90	N41	K29	Gastritis and duodenitis	K25	Gastric ulcer	3	71	Dis_Dis
mergePATH:90	N41	C61	Malignant neoplasm of prostate	K29	Gastritis and duodenitis	24	70.3333	Dis_Dis
mergePATH:90	N41	C67	Malignant neoplasm of bladder	K29	Gastritis and duodenitis	12	62.6667	Dis_Dis
mergePATH:90	N41	K21	Gastro-oesophageal reflux disease	K58	Irritable bowel syndrome	3	68.6667	Dis_Dis
mergePATH:90	N41	K58	Irritable bowel syndrome	K63	Other diseases of intestine	2	69.5	Dis_Dis
mergePATH:90	N41	K29	Gastritis and duodenitis	L23	Allergic contact dermatitis	3	68.3333	Dis_Dis
mergePATH:90	N41	K21	Gastro-oesophageal reflux disease	M79	Other soft tissue disorders, not elsewhere classified	2	62.5	Dis_Dis
mergePATH:90	N41	K29	Gastritis and duodenitis	M79	Other soft tissue disorders, not elsewhere classified	3	61	Dis_Dis
mergePATH:91	N73	N73	Other female pelvic inflammatory diseases	C54	Malignant neoplasm of corpus uteri	15	52.3333	Dis_Dis
mergePATH:91	N73	N73	Other female pelvic inflammatory diseases	D27	Benign neoplasm of ovary	185	36.827	Dis_Dis
mergePATH:91	N73	M65	Synovitis and tenosynovitis	M19	Other arthrosis	1	78	Dis_Dis
mergePATH:91	N73	M65	Synovitis and tenosynovitis	M25	Other joint disorders, not elsewhere classified	1	79	Dis_Dis
mergePATH:91	N73	C54	Malignant neoplasm of corpus uteri	M65	Synovitis and tenosynovitis	1	78	Dis_Dis
mergePATH:91	N73	N73	Other female pelvic inflammatory diseases	M76	Enthesopathies of lower limb, excluding foot	39	39.8718	Dis_Dis
mergePATH:91	N73	M65	Synovitis and tenosynovitis	N30	Cystitis	1	78	Dis_Dis
mergePATH:91	N73	N30	Cystitis	N31	Neuromuscular dysfunction of bladder, not elsewhere classified	1	78	Dis_Dis
mergePATH:91	N73	N30	Cystitis	N32	Other disorders of bladder	1	78	Dis_Dis
mergePATH:91	N73	N31	Neuromuscular dysfunction of bladder, not elsewhere classified	N32	Other disorders of bladder	1	78	Dis_Dis
mergePATH:91	N73	D27	Benign neoplasm of ovary	N80	Endometriosis	34	36.1176	Dis_Dis
mergePATH:92	N64	N76	Other inflammation of vagina and vulva	B37	Candidiasis	1	29	Dis_Dis
mergePATH:92	N64	D24	Benign neoplasm of breast	C50	Malignant neoplasm of breast	16	46.1875	Dis_Dis
mergePATH:92	N64	N64	Other disorders of breast	C73	Malignant neoplasm of thyroid gland	122	43.0738	Dis_Dis
mergePATH:92	N64	N64	Other disorders of breast	D24	Benign neoplasm of breast	216	40.6065	Dis_Dis
mergePATH:92	N64	N76	Other inflammation of vagina and vulva	H81	Disorders of vestibular function	1	62	Dis_Dis
mergePATH:92	N64	N76	Other inflammation of vagina and vulva	K05	Gingivitis and periodontal diseases	1	38	Dis_Dis
mergePATH:92	N64	N76	Other inflammation of vagina and vulva	L02	Cutaneous abscess, furuncle and carbuncle	1	31	Dis_Dis
mergePATH:92	N64	N76	Other inflammation of vagina and vulva	M23	Internal derangement of knee	1	48	Dis_Dis
mergePATH:92	N64	C50	Malignant neoplasm of breast	N30	Cystitis	1	30	Dis_Dis
mergePATH:92	N64	C73	Malignant neoplasm of thyroid gland	N76	Other inflammation of vagina and vulva	18	37.8333	Dis_Dis
mergePATH:92	N64	N76	Other inflammation of vagina and vulva	N93	Other abnormal uterine and vaginal bleeding	1	42	Dis_Dis
mergePATH:93	I13	F03	Unspecified dementia	F03_died	Unspecified dementia_died	1	75	Dis_diedOut
mergePATH:93	I13	J96	Respiratory failure, not elsewhere classified	J96_died	Respiratory failure, not elsewhere classified_died	1	80	Dis_diedOut
mergePATH:93	I13	M79	Other soft tissue disorders, not elsewhere classified	A09	Diarrhoea and gastroenteritis of presumed infectious origin	2	58	Dis_Dis
mergePATH:93	I13	I13	Hypertensive heart and renal disease	E78	Disorders of lipoprotein metabolism and other lipidaemias	95	65.5368	Dis_Dis
mergePATH:93	I13	F03	Unspecified dementia	F00	Dementia in Alzheimer's disease	9	79.1786	Dis_Dis
mergePATH:93	I13	H81	Disorders of vestibular function	F03	Unspecified dementia	2	79.5	Dis_Dis
mergePATH:93	I13	I13	Hypertensive heart and renal disease	F03	Unspecified dementia	26	79.0385	Dis_Dis
mergePATH:93	I13	H81	Disorders of vestibular function	G43	Migraine	1	76	Dis_Dis
mergePATH:93	I13	I13	Hypertensive heart and renal disease	H01	Other inflammation of eyelid	34	70.4412	Dis_Dis
mergePATH:93	I13	K21	Gastro-oesophageal reflux disease	H10	Conjunctivitis	2	68.5	Dis_Dis
mergePATH:93	I13	I13	Hypertensive heart and renal disease	H25	Senile cataract	201	72.3731	Dis_Dis
mergePATH:93	I13	M19	Other arthrosis	H81	Disorders of vestibular function	9	69.7778	Dis_Dis
mergePATH:93	I13	F00	Dementia in Alzheimer's disease	J96	Respiratory failure, not elsewhere classified	1	80	Dis_Dis
mergePATH:93	I13	K29	Gastritis and duodenitis	K21	Gastro-oesophageal reflux disease	10	69.8	Dis_Dis
mergePATH:93	I13	H25	Senile cataract	K29	Gastritis and duodenitis	39	71.2051	Dis_Dis
mergePATH:93	I13	M79	Other soft tissue disorders, not elsewhere classified	K30	Dyspepsia	1	76	Dis_Dis
mergePATH:93	I13	K21	Gastro-oesophageal reflux disease	K59	Other functional intestinal disorders	5	71.8	Dis_Dis
mergePATH:93	I13	M79	Other soft tissue disorders, not elsewhere classified	L50	Urticaria	2	74.5	Dis_Dis
mergePATH:93	I13	I13	Hypertensive heart and renal disease	M19	Other arthrosis	69	66.5797	Dis_Dis
mergePATH:93	I13	E78	Disorders of lipoprotein metabolism and other lipidaemias	M79	Other soft tissue disorders, not elsewhere classified	16	62.625	Dis_Dis
mergePATH:93	I13	K21	Gastro-oesophageal reflux disease	M79	Other soft tissue disorders, not elsewhere classified	2	68	Dis_Dis
mergePATH:93	I13	F00	Dementia in Alzheimer's disease	N39	Other disorders of urinary system	2	76	Dis_Dis
mergePATH:93	I13	F00	Dementia in Alzheimer's disease	U30	NA	1	73	Dis_Dis
mergePATH:94	M77	J18	Pneumonia, organism unspecified	B90	Sequelae of tuberculosis	1	42	Dis_Dis
mergePATH:94	M77	L04	Acute lymphadenitis	J18	Pneumonia, organism unspecified	10	48	Dis_Dis
mergePATH:94	M77	J18	Pneumonia, organism unspecified	J46	Status asthmaticus	1	54	Dis_Dis
mergePATH:94	M77	J18	Pneumonia, organism unspecified	J47	Bronchiectasis	1	41	Dis_Dis
mergePATH:94	M77	M77	Other enthesopathies	L04	Acute lymphadenitis	209	49.5837	Dis_Dis
mergePATH:95	L03	I85	Oesophageal varices	I85_died	Oesophageal varices_died	1	56	Dis_diedOut
mergePATH:95	L03	J81	Pulmonary oedema	J81_died	Pulmonary oedema_died	1	86	Dis_diedOut
mergePATH:95	L03	L03	Cellulitis	I85	Oesophageal varices	19	56.2632	Dis_Dis
mergePATH:95	L03	L03	Cellulitis	J81	Pulmonary oedema	13	71.6923	Dis_Dis
mergePATH:96	K62	L24	Irritant contact dermatitis	B30	Viral conjunctivitis	1	NA	Dis_Dis
mergePATH:96	K62	K62	Other diseases of anus and rectum	L24	Irritant contact dermatitis	82	54.679	Dis_Dis
mergePATH:97	I50	I50	Heart failure	I50_died	Heart failure_died	7	75	Dis_diedOut
mergePATH:97	I50	N17	Acute renal failure	N17_died	Acute renal failure_died	18	78.4444	Dis_diedOut
mergePATH:97	I50	N18	Chronic renal failure	N18_died	Chronic renal failure_died	1	61	Dis_diedOut
mergePATH:97	I50	K25	Gastric ulcer	B35	Dermatophytosis	1	76	Dis_Dis
mergePATH:97	I50	K21	Gastro-oesophageal reflux disease	D64	Other anaemias	1	52	Dis_Dis
mergePATH:97	I50	K25	Gastric ulcer	K21	Gastro-oesophageal reflux disease	1	51	Dis_Dis
mergePATH:97	I50	N18	Chronic renal failure	K25	Gastric ulcer	7	71.8571	Dis_Dis
mergePATH:97	I50	K21	Gastro-oesophageal reflux disease	K86	Other diseases of pancreas	1	51	Dis_Dis
mergePATH:97	I50	I50	Heart failure	N17	Acute renal failure	150	75.7867	Dis_Dis
mergePATH:97	I50	K25	Gastric ulcer	N17	Acute renal failure	7	72.2857	Dis_Dis
mergePATH:97	I50	N17	Acute renal failure	N18	Chronic renal failure	32	74.7812	Dis_Dis
mergePATH:98	N63	D05	Carcinoma in situ of breast	C50	Malignant neoplasm of breast	11	55.5455	Dis_Dis
mergePATH:98	N63	D24	Benign neoplasm of breast	C50	Malignant neoplasm of breast	9	45.2222	Dis_Dis
mergePATH:98	N63	N63	Unspecified lump in breast	D05	Carcinoma in situ of breast	31	52.3226	Dis_Dis
mergePATH:98	N63	N63	Unspecified lump in breast	D24	Benign neoplasm of breast	183	37.8087	Dis_Dis
mergePATH:98	N63	C50	Malignant neoplasm of breast	K05	Gingivitis and periodontal diseases	1	52	Dis_Dis
mergePATH:98	N63	C50	Malignant neoplasm of breast	N30	Cystitis	1	61	Dis_Dis
mergePATH:99	N92	N85	Other noninflammatory disorders of uterus, except cervix	C54	Malignant neoplasm of corpus uteri	1	30	Dis_Dis
mergePATH:99	N92	N92	Excessive, frequent and irregular menstruation	N85	Other noninflammatory disorders of uterus, except cervix	37	42.4054	Dis_Dis
mergePATH:100	F20	F20	Schizophrenia	F20_died	Schizophrenia_died	1	44	Dis_diedOut
mergePATH:100	F20	J03	Acute tonsillitis	A09	Diarrhoea and gastroenteritis of presumed infectious origin	1	56	Dis_Dis
mergePATH:100	F20	J03	Acute tonsillitis	B35	Dermatophytosis	2	50	Dis_Dis
mergePATH:100	F20	F20	Schizophrenia	B86	Scabies	33	51.8182	Dis_Dis
mergePATH:100	F20	F20	Schizophrenia	D50	Iron deficiency anaemia	71	47.7183	Dis_Dis
mergePATH:100	F20	F20	Schizophrenia	E03	Other hypothyroidism	72	47.9722	Dis_Dis
mergePATH:100	F20	K76	Other diseases of liver	E78	Disorders of lipoprotein metabolism and other lipidaemias	13	41.8462	Dis_Dis
mergePATH:100	F20	F20	Schizophrenia	E87	Other disorders of fluid, electrolyte and acid-base balance	42	48.1905	Dis_Dis
mergePATH:100	F20	F03	Unspecified dementia	F00	Dementia in Alzheimer's disease	1	73	Dis_Dis
mergePATH:100	F20	H81	Disorders of vestibular function	F03	Unspecified dementia	1	73	Dis_Dis
mergePATH:100	F20	F00	Dementia in Alzheimer's disease	G21	Secondary parkinsonism	1	73	Dis_Dis
mergePATH:100	F20	E78	Disorders of lipoprotein metabolism and other lipidaemias	H04	Disorders of lacrimal system	1	45	Dis_Dis
mergePATH:100	F20	J03	Acute tonsillitis	H16	Keratitis	2	50	Dis_Dis
mergePATH:100	F20	N31	Neuromuscular dysfunction of bladder, not elsewhere classified	H81	Disorders of vestibular function	6	56.1667	Dis_Dis
mergePATH:100	F20	E03	Other hypothyroidism	J03	Acute tonsillitis	6	50.8333	Dis_Dis
mergePATH:100	F20	J03	Acute tonsillitis	J04	Acute laryngitis and tracheitis	1	57	Dis_Dis
mergePATH:100	F20	J18	Pneumonia, organism unspecified	J15	Bacterial pneumonia, not elsewhere classified	1	46	Dis_Dis
mergePATH:100	F20	D50	Iron deficiency anaemia	J18	Pneumonia, organism unspecified	4	55.75	Dis_Dis
mergePATH:100	F20	F00	Dementia in Alzheimer's disease	J18	Pneumonia, organism unspecified	1	73	Dis_Dis
mergePATH:100	F20	F03	Unspecified dementia	J18	Pneumonia, organism unspecified	1	73	Dis_Dis
mergePATH:100	F20	J03	Acute tonsillitis	J45	Asthma	1	57	Dis_Dis
mergePATH:100	F20	E78	Disorders of lipoprotein metabolism and other lipidaemias	K04	Diseases of pulp and periapical tissues	2	47	Dis_Dis
mergePATH:100	F20	K05	Gingivitis and periodontal diseases	K04	Diseases of pulp and periapical tissues	1	49	Dis_Dis
mergePATH:100	F20	E78	Disorders of lipoprotein metabolism and other lipidaemias	K05	Gingivitis and periodontal diseases	2	45	Dis_Dis
mergePATH:100	F20	K05	Gingivitis and periodontal diseases	K08	Other disorders of teeth and supporting structures	1	49	Dis_Dis
mergePATH:100	F20	J03	Acute tonsillitis	K29	Gastritis and duodenitis	1	57	Dis_Dis
mergePATH:100	F20	F20	Schizophrenia	K76	Other diseases of liver	178	43.3876	Dis_Dis
mergePATH:100	F20	E78	Disorders of lipoprotein metabolism and other lipidaemias	L23	Allergic contact dermatitis	2	40	Dis_Dis
mergePATH:100	F20	J03	Acute tonsillitis	L23	Allergic contact dermatitis	2	49.5	Dis_Dis
mergePATH:100	F20	F20	Schizophrenia	L84	Corns and callosities	40	47.75	Dis_Dis
mergePATH:100	F20	J03	Acute tonsillitis	M50	Cervical disc disorders	2	56.5	Dis_Dis
mergePATH:100	F20	E78	Disorders of lipoprotein metabolism and other lipidaemias	M79	Other soft tissue disorders, not elsewhere classified	1	30	Dis_Dis
mergePATH:100	F20	F20	Schizophrenia	N31	Neuromuscular dysfunction of bladder, not elsewhere classified	119	51.8151	Dis_Dis
mergePATH:101	H43	H43	Disorders of vitreous body	H33	Retinal detachments and breaks	176	56.6307	Dis_Dis
mergePATH:102	E07	E04	Other nontoxic goitre	C73	Malignant neoplasm of thyroid gland	36	55.9559	Dis_Dis
mergePATH:102	E07	E07	Other disorders of thyroid	C73	Malignant neoplasm of thyroid gland	165	49.6485	Dis_Dis
mergePATH:102	E07	E07	Other disorders of thyroid	E04	Other nontoxic goitre	113	52.2124	Dis_Dis
mergePATH:102	E07	K29	Gastritis and duodenitis	E04	Other nontoxic goitre	4	61.5	Dis_Dis
mergePATH:102	E07	M54	Dorsalgia	E04	Other nontoxic goitre	6	56.1667	Dis_Dis
mergePATH:102	E07	M54	Dorsalgia	E07	Other disorders of thyroid	31	56.0567	Dis_Dis
mergePATH:102	E07	J30	Vasomotor and allergic rhinitis	H16	Keratitis	1	74	Dis_Dis
mergePATH:102	E07	K29	Gastritis and duodenitis	H16	Keratitis	1	74	Dis_Dis
mergePATH:102	E07	M54	Dorsalgia	H16	Keratitis	2	72	Dis_Dis
mergePATH:102	E07	J40	Bronchitis, not specified as acute or chronic	H60	Otitis externa	1	74	Dis_Dis
mergePATH:102	E07	K29	Gastritis and duodenitis	H60	Otitis externa	1	74	Dis_Dis
mergePATH:102	E07	J40	Bronchitis, not specified as acute or chronic	H81	Disorders of vestibular function	1	74	Dis_Dis
mergePATH:102	E07	K29	Gastritis and duodenitis	H81	Disorders of vestibular function	1	74	Dis_Dis
mergePATH:102	E07	K29	Gastritis and duodenitis	J30	Vasomotor and allergic rhinitis	1	74	Dis_Dis
mergePATH:102	E07	J30	Vasomotor and allergic rhinitis	J40	Bronchitis, not specified as acute or chronic	1	74	Dis_Dis
mergePATH:102	E07	K29	Gastritis and duodenitis	K21	Gastro-oesophageal reflux disease	2	60.5	Dis_Dis
mergePATH:102	E07	M54	Dorsalgia	K21	Gastro-oesophageal reflux disease	2	59.5	Dis_Dis
mergePATH:102	E07	M54	Dorsalgia	K29	Gastritis and duodenitis	8	60.3333	Dis_Dis
mergePATH:102	E07	K29	Gastritis and duodenitis	K58	Irritable bowel syndrome	1	47	Dis_Dis
mergePATH:102	E07	M54	Dorsalgia	K58	Irritable bowel syndrome	2	59	Dis_Dis
mergePATH:102	E07	K29	Gastritis and duodenitis	K63	Other diseases of intestine	1	75	Dis_Dis
mergePATH:102	E07	L50	Urticaria	K63	Other diseases of intestine	1	75	Dis_Dis
mergePATH:102	E07	J30	Vasomotor and allergic rhinitis	L50	Urticaria	1	74	Dis_Dis
mergePATH:102	E07	K29	Gastritis and duodenitis	L50	Urticaria	1	74	Dis_Dis
mergePATH:102	E07	C73	Malignant neoplasm of thyroid gland	M54	Dorsalgia	31	56.2033	Dis_Dis
mergePATH:102	E07	M54	Dorsalgia	M79	Other soft tissue disorders, not elsewhere classified	2	47	Dis_Dis
mergePATH:103	B02	B02	Zoster [herpes zoster]	B02_died	Zoster [herpes zoster]_died	1	89	Dis_diedOut
mergePATH:103	B02	B02	Zoster [herpes zoster]	H19	Disorders of sclera and cornea in diseases classified elsewhere	162	59.4877	Dis_Dis
mergePATH:104	L02	D23	Other benign neoplasms of skin	C43	Malignant melanoma of skin	3	67.6667	Dis_Dis
mergePATH:104	L02	L02	Cutaneous abscess, furuncle and carbuncle	D23	Other benign neoplasms of skin	156	51	Dis_Dis
mergePATH:104	L02	L02	Cutaneous abscess, furuncle and carbuncle	L98	Other disorders of skin and subcutaneous tissue, not elsewhere classified	58	56.8542	Dis_Dis
mergePATH:105	N61	J30	Vasomotor and allergic rhinitis	B35	Dermatophytosis	8	38.875	Dis_Dis
mergePATH:105	N61	J30	Vasomotor and allergic rhinitis	B37	Candidiasis	8	32.75	Dis_Dis
mergePATH:105	N61	N61	Inflammatory disorders of breast	J30	Vasomotor and allergic rhinitis	137	33.7518	Dis_Dis
mergePATH:105	N61	J30	Vasomotor and allergic rhinitis	J31	Chronic rhinitis, nasopharyngitis and pharyngitis	8	33.625	Dis_Dis
mergePATH:105	N61	J30	Vasomotor and allergic rhinitis	L23	Allergic contact dermatitis	8	45.25	Dis_Dis
mergePATH:106	K80	K80	Cholelithiasis	K91	Postprocedural disorders of digestive system, not elsewhere classified	40	61.775	Dis_Dis
mergePATH:107	N97	N84	Polyp of female genital tract	D06	Carcinoma in situ of cervix uteri	1	30	Dis_Dis
mergePATH:107	N97	N97	Female infertility	N70	Salpingitis and oophoritis	73	31.7808	Dis_Dis
mergePATH:107	N97	N97	Female infertility	N84	Polyp of female genital tract	129	32.814	Dis_Dis
mergePATH:107	N97	N97	Female infertility	N85	Other noninflammatory disorders of uterus, except cervix	110	34.2636	Dis_Dis
mergePATH:107	N97	N97	Female infertility	N98	Complications associated with artificial fertilization	91	31.6593	Dis_Dis
mergePATH:108	L25	L25	Unspecified contact dermatitis	L28	Lichen simplex chronicus and prurigo	126	57.4444	Dis_Dis
mergePATH:109	K35	K35	Acute appendicitis	K36	Other appendicitis	120	36.575	Dis_Dis
mergePATH:110	E50	A41	Other septicaemia	A41_died	Other septicaemia_died	1	77	Dis_diedOut
mergePATH:110	E50	E50	Vitamin A deficiency	A09	Diarrhoea and gastroenteritis of presumed infectious origin	115	53.3478	Dis_Dis
mergePATH:110	E50	J18	Pneumonia, organism unspecified	A41	Other septicaemia	1	77	Dis_Dis
mergePATH:110	E50	A09	Diarrhoea and gastroenteritis of presumed infectious origin	J18	Pneumonia, organism unspecified	9	52.1111	Dis_Dis
mergePATH:110	E50	J18	Pneumonia, organism unspecified	J46	Status asthmaticus	1	29	Dis_Dis
mergePATH:110	E50	J18	Pneumonia, organism unspecified	J90	Pleural effusion, not elsewhere classified	1	73	Dis_Dis
mergePATH:111	E06	N76	Other inflammation of vagina and vulva	A60	Anogenital herpesviral [herpes simplex] infection	1	46	Dis_Dis
mergePATH:111	E06	E06	Thyroiditis	C73	Malignant neoplasm of thyroid gland	113	47.9027	Dis_Dis
mergePATH:111	E06	N76	Other inflammation of vagina and vulva	H81	Disorders of vestibular function	1	52	Dis_Dis
mergePATH:111	E06	N76	Other inflammation of vagina and vulva	K05	Gingivitis and periodontal diseases	1	22	Dis_Dis
mergePATH:111	E06	N76	Other inflammation of vagina and vulva	L02	Cutaneous abscess, furuncle and carbuncle	1	42	Dis_Dis
mergePATH:111	E06	N76	Other inflammation of vagina and vulva	L50	Urticaria	1	28	Dis_Dis
mergePATH:111	E06	N76	Other inflammation of vagina and vulva	M65	Synovitis and tenosynovitis	1	48	Dis_Dis
mergePATH:111	E06	C73	Malignant neoplasm of thyroid gland	N76	Other inflammation of vagina and vulva	13	40	Dis_Dis
mergePATH:111	E06	N76	Other inflammation of vagina and vulva	N80	Endometriosis	1	53	Dis_Dis
mergePATH:111	E06	N76	Other inflammation of vagina and vulva	N87	Dysplasia of cervix uteri	1	52	Dis_Dis
mergePATH:112	H34	H34	Retinal vascular occlusions	L85	Other epidermal thickening	16	64.6875	Dis_Dis
mergePATH:113	B17	B17	Other acute viral hepatitis	B15	Acute hepatitis A	112	33.0804	Dis_Dis
mergePATH:114	H68	H68	Eustachian salpingitis and obstruction	H69	Other disorders of Eustachian tube	27	48	Dis_Dis
mergePATH:114	H68	H68	Eustachian salpingitis and obstruction	H91	Other hearing loss	111	51.3063	Dis_Dis
mergePATH:114	H68	H91	Other hearing loss	H93	Other disorders of ear, not elsewhere classified	21	58.4286	Dis_Dis
mergePATH:114	H68	K05	Gingivitis and periodontal diseases	K03	Other diseases of hard tissues of teeth	1	58	Dis_Dis
mergePATH:114	H68	K05	Gingivitis and periodontal diseases	K04	Diseases of pulp and periapical tissues	1	55	Dis_Dis
mergePATH:114	H68	H93	Other disorders of ear, not elsewhere classified	K05	Gingivitis and periodontal diseases	4	61.75	Dis_Dis
mergePATH:115	L40	L23	Allergic contact dermatitis	B35	Dermatophytosis	6	63.3333	Dis_Dis
mergePATH:115	L40	M13	Other arthritis	L23	Allergic contact dermatitis	29	64.069	Dis_Dis
mergePATH:115	L40	L40	Psoriasis	M13	Other arthritis	102	63.4902	Dis_Dis
mergePATH:116	C53	A41	Other septicaemia	A41_died	Other septicaemia_died	1	78	Dis_diedOut
mergePATH:116	C53	C53	Malignant neoplasm of cervix uteri	C53_died	Malignant neoplasm of cervix uteri_died	16	63.5985	Dis_diedOut
mergePATH:116	C53	N13	Obstructive and reflux uropathy	N13_died	Obstructive and reflux uropathy_died	1	53	Dis_diedOut
mergePATH:116	C53	M79	Other soft tissue disorders, not elsewhere classified	A09	Diarrhoea and gastroenteritis of presumed infectious origin	9	60.8889	Dis_Dis
mergePATH:116	C53	N13	Obstructive and reflux uropathy	A41	Other septicaemia	3	60.6667	Dis_Dis
mergePATH:116	C53	C53	Malignant neoplasm of cervix uteri	I89	Other noninfective disorders of lymphatic vessels and lymph nodes	41	56.8293	Dis_Dis
mergePATH:116	C53	N30	Cystitis	K59	Other functional intestinal disorders	1	72	Dis_Dis
mergePATH:116	C53	C53	Malignant neoplasm of cervix uteri	M79	Other soft tissue disorders, not elsewhere classified	104	58.4808	Dis_Dis
mergePATH:116	C53	N30	Cystitis	N10	Acute tubulo-interstitial nephritis	1	71	Dis_Dis
mergePATH:116	C53	C53	Malignant neoplasm of cervix uteri	N13	Obstructive and reflux uropathy	74	57.1216	Dis_Dis
mergePATH:116	C53	M79	Other soft tissue disorders, not elsewhere classified	N30	Cystitis	10	58.2	Dis_Dis
mergePATH:116	C53	N30	Cystitis	N31	Neuromuscular dysfunction of bladder, not elsewhere classified	1	50	Dis_Dis
mergePATH:116	C53	N30	Cystitis	N32	Other disorders of bladder	1	77	Dis_Dis
mergePATH:117	J37	J37	Chronic laryngitis and laryngotracheitis	C32	Malignant neoplasm of larynx	23	65.9565	Dis_Dis
mergePATH:118	H11	H11	Other disorders of conjunctiva	H19	Disorders of sclera and cornea in diseases classified elsewhere	101	60.6238	Dis_Dis
mergePATH:119	J38	C32	Malignant neoplasm of larynx	C32_died	Malignant neoplasm of larynx_died	9	71.8889	Dis_diedOut
mergePATH:119	J38	C34	Malignant neoplasm of bronchus and lung	C34_died	Malignant neoplasm of bronchus and lung_died	1	59	Dis_diedOut
mergePATH:119	J38	J38	Diseases of vocal cords and larynx, not elsewhere classified	C32	Malignant neoplasm of larynx	99	65.0303	Dis_Dis
mergePATH:119	J38	D14	Benign neoplasm of middle ear and respiratory system	C34	Malignant neoplasm of bronchus and lung	3	64.6667	Dis_Dis
mergePATH:119	J38	D23	Other benign neoplasms of skin	C44	Other malignant neoplasms of skin	1	60	Dis_Dis
mergePATH:119	J38	C34	Malignant neoplasm of bronchus and lung	C79	Secondary malignant neoplasm of other sites	1	61	Dis_Dis
mergePATH:119	J38	J38	Diseases of vocal cords and larynx, not elsewhere classified	D14	Benign neoplasm of middle ear and respiratory system	99	51.101	Dis_Dis
mergePATH:119	J38	J38	Diseases of vocal cords and larynx, not elsewhere classified	D23	Other benign neoplasms of skin	44	50.5	Dis_Dis
mergePATH:119	J38	J38	Diseases of vocal cords and larynx, not elsewhere classified	J33	Nasal polyp	40	44.175	Dis_Dis
mergePATH:120	N04	J18	Pneumonia, organism unspecified	J18_died	Pneumonia, organism unspecified_died	1	75	Dis_diedOut
mergePATH:120	N04	N04	Nephrotic syndrome	N04_died	Nephrotic syndrome_died	1	71	Dis_diedOut
mergePATH:120	N04	N18	Chronic renal failure	N18_died	Chronic renal failure_died	5	62.4	Dis_diedOut
mergePATH:120	N04	N04	Nephrotic syndrome	H10	Conjunctivitis	68	49.4118	Dis_Dis
mergePATH:120	N04	H36	Retinal disorders in diseases classified elsewhere	H35	Other retinal disorders	4	48.25	Dis_Dis
mergePATH:120	N04	N18	Chronic renal failure	H36	Retinal disorders in diseases classified elsewhere	13	52.1538	Dis_Dis
mergePATH:120	N04	H10	Conjunctivitis	J18	Pneumonia, organism unspecified	9	42.4444	Dis_Dis
mergePATH:120	N04	J18	Pneumonia, organism unspecified	J90	Pleural effusion, not elsewhere classified	1	74	Dis_Dis
mergePATH:120	N04	H35	Other retinal disorders	K02	Dental caries	1	42	Dis_Dis
mergePATH:120	N04	N04	Nephrotic syndrome	N18	Chronic renal failure	97	55.7423	Dis_Dis
mergePATH:121	N60	D05	Carcinoma in situ of breast	C50	Malignant neoplasm of breast	13	49.8462	Dis_Dis
mergePATH:121	N60	N60	Benign mammary dysplasia	C50	Malignant neoplasm of breast	94	50.2128	Dis_Dis
mergePATH:121	N60	N60	Benign mammary dysplasia	D05	Carcinoma in situ of breast	25	47.08	Dis_Dis
mergePATH:121	N60	C50	Malignant neoplasm of breast	H04	Disorders of lacrimal system	7	59	Dis_Dis
mergePATH:121	N60	H04	Disorders of lacrimal system	H16	Keratitis	1	42	Dis_Dis
mergePATH:121	N60	C50	Malignant neoplasm of breast	J38	Diseases of vocal cords and larynx, not elsewhere classified	1	50	Dis_Dis
mergePATH:121	N60	C50	Malignant neoplasm of breast	L27	Dermatitis due to substances taken internally	1	50	Dis_Dis
mergePATH:121	N60	H04	Disorders of lacrimal system	M67	Other disorders of synovium and tendon	1	42	Dis_Dis
mergePATH:121	N60	C50	Malignant neoplasm of breast	N30	Cystitis	6	50	Dis_Dis
mergePATH:121	N60	H04	Disorders of lacrimal system	N30	Cystitis	1	42	Dis_Dis
mergePATH:122	N28	C64	Malignant neoplasm of kidney, except renal pelvis	C64_died	Malignant neoplasm of kidney, except renal pelvis_died	2	62	Dis_diedOut
mergePATH:122	N28	N28	Other disorders of kidney and ureter, not elsewhere classified	C64	Malignant neoplasm of kidney, except renal pelvis	94	58.5532	Dis_Dis
mergePATH:122	N28	C64	Malignant neoplasm of kidney, except renal pelvis	C79	Secondary malignant neoplasm of other sites	3	51	Dis_Dis
mergePATH:123	F31	F31	Bipolar affective disorder	F25	Schizoaffective disorders	73	40.5479	Dis_Dis
mergePATH:123	F31	F25	Schizoaffective disorders	K04	Diseases of pulp and periapical tissues	1	33	Dis_Dis
mergePATH:123	F31	L21	Seborrhoeic dermatitis	K05	Gingivitis and periodontal diseases	4	36.5	Dis_Dis
mergePATH:123	F31	F31	Bipolar affective disorder	L21	Seborrhoeic dermatitis	63	45.6349	Dis_Dis
mergePATH:123	F31	F31	Bipolar affective disorder	N91	Absent, scanty and rare menstruation	17	34.5882	Dis_Dis
mergePATH:124	F90	F90	Hyperkinetic disorders	J06	Acute upper respiratory infections of multiple and unspecified sites	91	11.011	Dis_Dis
mergePATH:124	F90	J18	Pneumonia, organism unspecified	J15	Bacterial pneumonia, not elsewhere classified	1	8	Dis_Dis
mergePATH:124	F90	J30	Vasomotor and allergic rhinitis	J18	Pneumonia, organism unspecified	5	7.6	Dis_Dis
mergePATH:124	F90	J06	Acute upper respiratory infections of multiple and unspecified sites	J30	Vasomotor and allergic rhinitis	30	9.2	Dis_Dis
mergePATH:125	K56	K81	Cholecystitis	K81_died	Cholecystitis_died	1	86	Dis_diedOut
mergePATH:125	K56	K56	Paralytic ileus and intestinal obstruction without hernia	K81	Cholecystitis	54	64.7222	Dis_Dis
mergePATH:126	C66	C66	Malignant neoplasm of ureter	C66_died	Malignant neoplasm of ureter_died	8	71.875	Dis_diedOut
mergePATH:126	C66	C67	Malignant neoplasm of bladder	C67_died	Malignant neoplasm of bladder_died	6	74.5	Dis_diedOut
mergePATH:126	C66	C66	Malignant neoplasm of ureter	C67	Malignant neoplasm of bladder	79	69.443	Dis_Dis
mergePATH:126	C66	N30	Cystitis	C67	Malignant neoplasm of bladder	1	67	Dis_Dis
mergePATH:126	C66	K29	Gastritis and duodenitis	H10	Conjunctivitis	1	67	Dis_Dis
mergePATH:126	C66	K25	Gastric ulcer	I84	Haemorrhoids	1	67	Dis_Dis
mergePATH:126	C66	H10	Conjunctivitis	K12	Stomatitis and related lesions	1	67	Dis_Dis
mergePATH:126	C66	K25	Gastric ulcer	K14	Diseases of tongue	1	67	Dis_Dis
mergePATH:126	C66	K29	Gastritis and duodenitis	K21	Gastro-oesophageal reflux disease	1	72	Dis_Dis
mergePATH:126	C66	K29	Gastritis and duodenitis	K25	Gastric ulcer	1	67	Dis_Dis
mergePATH:126	C66	C67	Malignant neoplasm of bladder	K29	Gastritis and duodenitis	8	67.875	Dis_Dis
mergePATH:126	C66	K29	Gastritis and duodenitis	L23	Allergic contact dermatitis	1	71	Dis_Dis
mergePATH:126	C66	H10	Conjunctivitis	M25	Other joint disorders, not elsewhere classified	1	67	Dis_Dis
mergePATH:126	C66	K29	Gastritis and duodenitis	N30	Cystitis	3	72	Dis_Dis
mergePATH:127	N71	N71	Inflammatory disease of uterus, except cervix	L24	Irritant contact dermatitis	77	38.961	Dis_Dis
mergePATH:128	J47	J47	Bronchiectasis	K14	Diseases of tongue	12	66	Dis_Dis
mergePATH:129	D30	C64	Malignant neoplasm of kidney, except renal pelvis	C64_died	Malignant neoplasm of kidney, except renal pelvis_died	4	63.5	Dis_diedOut
mergePATH:129	D30	C67	Malignant neoplasm of bladder	C67_died	Malignant neoplasm of bladder_died	1	80	Dis_diedOut
mergePATH:129	D30	D30	Benign neoplasm of urinary organs	C64	Malignant neoplasm of kidney, except renal pelvis	67	60.6269	Dis_Dis
mergePATH:129	D30	D30	Benign neoplasm of urinary organs	C67	Malignant neoplasm of bladder	74	65.1486	Dis_Dis
mergePATH:129	D30	N30	Cystitis	C67	Malignant neoplasm of bladder	1	38	Dis_Dis
mergePATH:129	D30	C64	Malignant neoplasm of kidney, except renal pelvis	C79	Secondary malignant neoplasm of other sites	3	66.6667	Dis_Dis
mergePATH:129	D30	N30	Cystitis	D30	Benign neoplasm of urinary organs	1	38	Dis_Dis
mergePATH:129	D30	K29	Gastritis and duodenitis	J30	Vasomotor and allergic rhinitis	3	63.3333	Dis_Dis
mergePATH:129	D30	J30	Vasomotor and allergic rhinitis	J31	Chronic rhinitis, nasopharyngitis and pharyngitis	1	38	Dis_Dis
mergePATH:129	D30	C67	Malignant neoplasm of bladder	K29	Gastritis and duodenitis	12	67.6667	Dis_Dis
mergePATH:129	D30	J30	Vasomotor and allergic rhinitis	L50	Urticaria	1	38	Dis_Dis
mergePATH:129	D30	J31	Chronic rhinitis, nasopharyngitis and pharyngitis	L50	Urticaria	1	38	Dis_Dis
mergePATH:129	D30	J30	Vasomotor and allergic rhinitis	N30	Cystitis	1	38	Dis_Dis
mergePATH:129	D30	K29	Gastritis and duodenitis	N30	Cystitis	3	62	Dis_Dis
mergePATH:130	H44	H43	Disorders of vitreous body	H33	Retinal detachments and breaks	2	47.5	Dis_Dis
mergePATH:130	H44	H44	Disorders of globe	H43	Disorders of vitreous body	73	63.2877	Dis_Dis
mergePATH:131	N34	H52	Disorders of refraction and accommodation	H16	Keratitis	4	44.5	Dis_Dis
mergePATH:131	N34	N34	Urethritis and urethral syndrome	H52	Disorders of refraction and accommodation	73	48.9041	Dis_Dis
mergePATH:131	N34	H52	Disorders of refraction and accommodation	K05	Gingivitis and periodontal diseases	4	56	Dis_Dis
mergePATH:131	N34	H16	Keratitis	L03	Cellulitis	1	26	Dis_Dis
mergePATH:131	N34	H52	Disorders of refraction and accommodation	L03	Cellulitis	4	39.25	Dis_Dis
mergePATH:132	I51	I51	Complications and ill-defined descriptions of heart disease	H20	Iridocyclitis	67	68.9403	Dis_Dis
mergePATH:132	I51	H20	Iridocyclitis	H43	Disorders of vitreous body	2	75	Dis_Dis
mergePATH:133	I05	K29	Gastritis and duodenitis	A09	Diarrhoea and gastroenteritis of presumed infectious origin	2	66.5	Dis_Dis
mergePATH:133	I05	K21	Gastro-oesophageal reflux disease	B37	Candidiasis	1	63	Dis_Dis
mergePATH:133	I05	K29	Gastritis and duodenitis	B37	Candidiasis	2	66.5	Dis_Dis
mergePATH:133	I05	K21	Gastro-oesophageal reflux disease	H10	Conjunctivitis	1	62	Dis_Dis
mergePATH:133	I05	K29	Gastritis and duodenitis	K05	Gingivitis and periodontal diseases	2	66	Dis_Dis
mergePATH:133	I05	K29	Gastritis and duodenitis	K21	Gastro-oesophageal reflux disease	2	58.5	Dis_Dis
mergePATH:133	I05	M48	Other spondylopathies	K29	Gastritis and duodenitis	5	64.4	Dis_Dis
mergePATH:133	I05	K29	Gastritis and duodenitis	K30	Dyspepsia	2	59.5	Dis_Dis
mergePATH:133	I05	K29	Gastritis and duodenitis	K58	Irritable bowel syndrome	2	66	Dis_Dis
mergePATH:133	I05	M51	Other intervertebral disc disorders	M48	Other spondylopathies	16	64.375	Dis_Dis
mergePATH:133	I05	I05	Rheumatic mitral valve diseases	M51	Other intervertebral disc disorders	61	63.459	Dis_Dis
mergePATH:134	D23	D23	Other benign neoplasms of skin	C43	Malignant melanoma of skin	15	59.0667	Dis_Dis
mergePATH:134	D23	D23	Other benign neoplasms of skin	C44	Other malignant neoplasms of skin	59	67.7797	Dis_Dis
mergePATH:135	A04	A04	Other bacterial intestinal infections	B15	Acute hepatitis A	33	29.5758	Dis_Dis
mergePATH:136	D64	C90	Multiple myeloma and malignant plasma cell neoplasms	C90_died	Multiple myeloma and malignant plasma cell neoplasms_died	1	70	Dis_diedOut
mergePATH:136	D64	C91	Lymphoid leukaemia	C91_died	Lymphoid leukaemia_died	4	61.25	Dis_diedOut
mergePATH:136	D64	C92	Myeloid leukaemia	C92_died	Myeloid leukaemia_died	1	74	Dis_diedOut
mergePATH:136	D64	D46	Myelodysplastic syndromes	D46_died	Myelodysplastic syndromes_died	6	70.3333	Dis_diedOut
mergePATH:136	D64	D64	Other anaemias	C90	Multiple myeloma and malignant plasma cell neoplasms	13	63.4615	Dis_Dis
mergePATH:136	D64	D64	Other anaemias	C91	Lymphoid leukaemia	12	50.5833	Dis_Dis
mergePATH:136	D64	D46	Myelodysplastic syndromes	C92	Myeloid leukaemia	3	50.3333	Dis_Dis
mergePATH:136	D64	D64	Other anaemias	D46	Myelodysplastic syndromes	41	64.7805	Dis_Dis
mergePATH:136	D64	C90	Multiple myeloma and malignant plasma cell neoplasms	K05	Gingivitis and periodontal diseases	2	60.5	Dis_Dis
mergePATH:137	K11	K11	Diseases of salivary glands	D11	Benign neoplasm of major salivary glands	53	48.434	Dis_Dis
mergePATH:138	M16	F00	Dementia in Alzheimer's disease	F00_died	Dementia in Alzheimer's disease_died	2	86	Dis_diedOut
mergePATH:138	M16	F03	Unspecified dementia	F03_died	Unspecified dementia_died	2	87.5	Dis_diedOut
mergePATH:138	M16	M16	Coxarthrosis [arthrosis of hip]	M16_died	Coxarthrosis [arthrosis of hip]_died	1	88	Dis_diedOut
mergePATH:138	M16	J15	Bacterial pneumonia, not elsewhere classified	C34	Malignant neoplasm of bronchus and lung	1	75	Dis_Dis
mergePATH:138	M16	J18	Pneumonia, organism unspecified	C34	Malignant neoplasm of bronchus and lung	1	75	Dis_Dis
mergePATH:138	M16	F03	Unspecified dementia	F00	Dementia in Alzheimer's disease	15	79.2	Dis_Dis
mergePATH:138	M16	M16	Coxarthrosis [arthrosis of hip]	F03	Unspecified dementia	50	80.96	Dis_Dis
mergePATH:138	M16	F00	Dementia in Alzheimer's disease	G21	Secondary parkinsonism	1	75	Dis_Dis
mergePATH:138	M16	F00	Dementia in Alzheimer's disease	J15	Bacterial pneumonia, not elsewhere classified	1	75	Dis_Dis
mergePATH:138	M16	J18	Pneumonia, organism unspecified	J15	Bacterial pneumonia, not elsewhere classified	1	75	Dis_Dis
mergePATH:138	M16	F00	Dementia in Alzheimer's disease	J18	Pneumonia, organism unspecified	1	75	Dis_Dis
mergePATH:138	M16	F00	Dementia in Alzheimer's disease	U24	NA	1	83	Dis_Dis
mergePATH:139	M99	M80	Osteoporosis with pathological fracture	A41	Other septicaemia	1	81	Dis_Dis
mergePATH:139	M99	M99	Biomechanical lesions, not elsewhere classified	M80	Osteoporosis with pathological fracture	48	73.4792	Dis_Dis
mergePATH:140	B07	L08	Other local infections of skin and subcutaneous tissue	J15	Bacterial pneumonia, not elsewhere classified	1	7	Dis_Dis
mergePATH:140	B07	B07	Viral warts	L08	Other local infections of skin and subcutaneous tissue	42	36.7619	Dis_Dis
mergePATH:141	D46	C92	Myeloid leukaemia	C92_died	Myeloid leukaemia_died	21	64.4286	Dis_diedOut
mergePATH:141	D46	D46	Myelodysplastic syndromes	D46_died	Myelodysplastic syndromes_died	7	60.5714	Dis_diedOut
mergePATH:141	D46	D46	Myelodysplastic syndromes	C92	Myeloid leukaemia	46	59.8696	Dis_Dis
mergePATH:142	N02	C67	Malignant neoplasm of bladder	C67_died	Malignant neoplasm of bladder_died	3	71	Dis_diedOut
mergePATH:142	N02	N02	Recurrent and persistent haematuria	C67	Malignant neoplasm of bladder	46	66.7391	Dis_Dis
mergePATH:142	N02	K29	Gastritis and duodenitis	H60	Otitis externa	1	45	Dis_Dis
mergePATH:142	N02	K29	Gastritis and duodenitis	H90	Conductive and sensorineural hearing loss	1	45	Dis_Dis
mergePATH:142	N02	K29	Gastritis and duodenitis	K05	Gingivitis and periodontal diseases	1	45	Dis_Dis
mergePATH:142	N02	M79	Other soft tissue disorders, not elsewhere classified	K05	Gingivitis and periodontal diseases	1	45	Dis_Dis
mergePATH:142	N02	K05	Gingivitis and periodontal diseases	K08	Other disorders of teeth and supporting structures	1	45	Dis_Dis
mergePATH:142	N02	C67	Malignant neoplasm of bladder	K29	Gastritis and duodenitis	5	63	Dis_Dis
mergePATH:142	N02	K29	Gastritis and duodenitis	K35	Acute appendicitis	1	45	Dis_Dis
mergePATH:142	N02	K29	Gastritis and duodenitis	L03	Cellulitis	1	90	Dis_Dis
mergePATH:142	N02	K29	Gastritis and duodenitis	M79	Other soft tissue disorders, not elsewhere classified	1	45	Dis_Dis
mergePATH:142	N02	K29	Gastritis and duodenitis	N30	Cystitis	1	71	Dis_Dis
mergePATH:142	N02	K29	Gastritis and duodenitis	N39	Other disorders of urinary system	1	52	Dis_Dis
mergePATH:143	I34	I34	Nonrheumatic mitral valve disorders	G47	Sleep disorders	13	60.8462	Dis_Dis
mergePATH:144	F22	F20	Schizophrenia	D64	Other anaemias	2	41	Dis_Dis
mergePATH:144	F22	F22	Persistent delusional disorders	F20	Schizophrenia	40	50.45	Dis_Dis
mergePATH:144	F22	F20	Schizophrenia	K02	Dental caries	1	52	Dis_Dis
mergePATH:144	F22	F20	Schizophrenia	N31	Neuromuscular dysfunction of bladder, not elsewhere classified	1	60	Dis_Dis
mergePATH:145	M32	M32	Systemic lupus erythematosus	M32_died	Systemic lupus erythematosus_died	1	44	Dis_diedOut
mergePATH:145	M32	M05	Seropositive rheumatoid arthritis	B02	Zoster [herpes zoster]	2	40.5	Dis_Dis
mergePATH:145	M32	M05	Seropositive rheumatoid arthritis	H01	Other inflammation of eyelid	2	58.5	Dis_Dis
mergePATH:145	M32	M05	Seropositive rheumatoid arthritis	H04	Disorders of lacrimal system	2	31.5	Dis_Dis
mergePATH:145	M32	M05	Seropositive rheumatoid arthritis	J04	Acute laryngitis and tracheitis	2	26	Dis_Dis
mergePATH:145	M32	M05	Seropositive rheumatoid arthritis	J15	Bacterial pneumonia, not elsewhere classified	2	50.5	Dis_Dis
mergePATH:145	M32	M05	Seropositive rheumatoid arthritis	J40	Bronchitis, not specified as acute or chronic	2	33	Dis_Dis
mergePATH:145	M32	M05	Seropositive rheumatoid arthritis	K25	Gastric ulcer	2	56.5	Dis_Dis
mergePATH:145	M32	M05	Seropositive rheumatoid arthritis	K29	Gastritis and duodenitis	2	42.5	Dis_Dis
mergePATH:145	M32	M05	Seropositive rheumatoid arthritis	L30	Other dermatitis	2	26.5	Dis_Dis
mergePATH:145	M32	M32	Systemic lupus erythematosus	M05	Seropositive rheumatoid arthritis	15	43.5333	Dis_Dis
mergePATH:145	M32	M05	Seropositive rheumatoid arthritis	M47	Spondylosis	2	56	Dis_Dis
mergePATH:146	I73	I46	Cardiac arrest	I46_died	Cardiac arrest_died	1	74	Dis_diedOut
mergePATH:146	I73	N17	Acute renal failure	N17_died	Acute renal failure_died	4	77.5	Dis_diedOut
mergePATH:146	I73	N18	Chronic renal failure	B02	Zoster [herpes zoster]	1	59	Dis_Dis
mergePATH:146	I73	N18	Chronic renal failure	H26	Other cataract	1	58	Dis_Dis
mergePATH:146	I73	N18	Chronic renal failure	H36	Retinal disorders in diseases classified elsewhere	1	59	Dis_Dis
mergePATH:146	I73	N18	Chronic renal failure	I20	Angina pectoris	1	74	Dis_Dis
mergePATH:146	I73	N18	Chronic renal failure	I46	Cardiac arrest	1	74	Dis_Dis
mergePATH:146	I73	N18	Chronic renal failure	K25	Gastric ulcer	1	74	Dis_Dis
mergePATH:146	I73	N18	Chronic renal failure	L02	Cutaneous abscess, furuncle and carbuncle	1	68	Dis_Dis
mergePATH:146	I73	N18	Chronic renal failure	L03	Cellulitis	1	68	Dis_Dis
mergePATH:146	I73	I73	Other peripheral vascular diseases	N17	Acute renal failure	17	73.1765	Dis_Dis
mergePATH:146	I73	N17	Acute renal failure	N18	Chronic renal failure	4	71	Dis_Dis
mergePATH:147	G53	G53	Cranial nerve disorders in diseases classified elsewhere	N32	Other disorders of bladder	15	68.3333	Dis_Dis
mergePATH:148	N20	C64	Malignant neoplasm of kidney, except renal pelvis	C64_died	Malignant neoplasm of kidney, except renal pelvis_died	1	78	Dis_diedOut
mergePATH:148	N20	C65	Malignant neoplasm of renal pelvis	C65_died	Malignant neoplasm of renal pelvis_died	2	55.5	Dis_diedOut
mergePATH:148	N20	D30	Benign neoplasm of urinary organs	C64	Malignant neoplasm of kidney, except renal pelvis	5	60.4	Dis_Dis
mergePATH:148	N20	N20	Calculus of kidney and ureter	C65	Malignant neoplasm of renal pelvis	11	65	Dis_Dis
mergePATH:148	N20	N20	Calculus of kidney and ureter	D30	Benign neoplasm of urinary organs	35	62.3429	Dis_Dis
mergePATH:149	F70	J34	Other disorders of nose and nasal sinuses	J15	Bacterial pneumonia, not elsewhere classified	1	10	Dis_Dis
mergePATH:149	F70	L50	Urticaria	J15	Bacterial pneumonia, not elsewhere classified	1	10	Dis_Dis
mergePATH:149	F70	J30	Vasomotor and allergic rhinitis	J18	Pneumonia, organism unspecified	4	7	Dis_Dis
mergePATH:149	F70	F70	Mild mental retardation	J30	Vasomotor and allergic rhinitis	29	15.7586	Dis_Dis
mergePATH:149	F70	J30	Vasomotor and allergic rhinitis	J34	Other disorders of nose and nasal sinuses	4	11.25	Dis_Dis
mergePATH:149	F70	J30	Vasomotor and allergic rhinitis	L50	Urticaria	4	10	Dis_Dis
mergePATH:150	U32	U32	NA	J30	Vasomotor and allergic rhinitis	27	31.8889	Dis_Dis
mergePATH:150	U32	J30	Vasomotor and allergic rhinitis	J34	Other disorders of nose and nasal sinuses	3	29.6667	Dis_Dis
mergePATH:150	U32	J30	Vasomotor and allergic rhinitis	J40	Bronchitis, not specified as acute or chronic	1	36	Dis_Dis
mergePATH:150	U32	J30	Vasomotor and allergic rhinitis	L23	Allergic contact dermatitis	1	27	Dis_Dis
mergePATH:151	M83	K29	Gastritis and duodenitis	F43	Reaction to severe stress, and adjustment disorders	1	54	Dis_Dis
mergePATH:151	M83	K29	Gastritis and duodenitis	G47	Sleep disorders	1	55	Dis_Dis
mergePATH:151	M83	H10	Conjunctivitis	H00	Hordeolum and chalazion	1	53	Dis_Dis
mergePATH:151	M83	K29	Gastritis and duodenitis	H10	Conjunctivitis	1	53	Dis_Dis
mergePATH:151	M83	K29	Gastritis and duodenitis	H81	Disorders of vestibular function	1	70	Dis_Dis
mergePATH:151	M83	M83	Adult osteomalacia	J03	Acute tonsillitis	26	48.1538	Dis_Dis
mergePATH:151	M83	K29	Gastritis and duodenitis	J30	Vasomotor and allergic rhinitis	1	55	Dis_Dis
mergePATH:151	M83	K29	Gastritis and duodenitis	K03	Other diseases of hard tissues of teeth	1	62	Dis_Dis
mergePATH:151	M83	K29	Gastritis and duodenitis	K05	Gingivitis and periodontal diseases	1	62	Dis_Dis
mergePATH:151	M83	H10	Conjunctivitis	K12	Stomatitis and related lesions	1	53	Dis_Dis
mergePATH:151	M83	K29	Gastritis and duodenitis	K12	Stomatitis and related lesions	1	53	Dis_Dis
mergePATH:151	M83	K29	Gastritis and duodenitis	K14	Diseases of tongue	1	53	Dis_Dis
mergePATH:151	M83	K29	Gastritis and duodenitis	K21	Gastro-oesophageal reflux disease	1	62	Dis_Dis
mergePATH:151	M83	J03	Acute tonsillitis	K29	Gastritis and duodenitis	6	54.6667	Dis_Dis
mergePATH:151	M83	K29	Gastritis and duodenitis	K58	Irritable bowel syndrome	1	56	Dis_Dis
mergePATH:152	C83	C84	Peripheral and cutaneous T-cell lymphomas	C84_died	Peripheral and cutaneous T-cell lymphomas_died	4	42.5	Dis_diedOut
mergePATH:152	C83	C83	Diffuse non-Hodgkin's lymphoma	C84	Peripheral and cutaneous T-cell lymphomas	24	43.5417	Dis_Dis
mergePATH:153	M40	H26	Other cataract	H20	Iridocyclitis	1	63	Dis_Dis
mergePATH:153	M40	M40	Kyphosis and lordosis	H26	Other cataract	23	69.4348	Dis_Dis
mergePATH:153	M40	H26	Other cataract	H44	Disorders of globe	1	66	Dis_Dis
mergePATH:154	M34	M34	Systemic sclerosis	M34_died	Systemic sclerosis_died	2	68.5	Dis_diedOut
mergePATH:154	M34	M34	Systemic sclerosis	K21	Gastro-oesophageal reflux disease	22	62.5455	Dis_Dis
mergePATH:154	M34	L23	Allergic contact dermatitis	L02	Cutaneous abscess, furuncle and carbuncle	1	55	Dis_Dis
mergePATH:154	M34	K21	Gastro-oesophageal reflux disease	L23	Allergic contact dermatitis	6	65.3333	Dis_Dis
mergePATH:154	M34	L23	Allergic contact dermatitis	L27	Dermatitis due to substances taken internally	1	52	Dis_Dis
mergePATH:154	M34	L23	Allergic contact dermatitis	L28	Lichen simplex chronicus and prurigo	1	78	Dis_Dis
mergePATH:154	M34	L23	Allergic contact dermatitis	L30	Other dermatitis	1	55	Dis_Dis
mergePATH:155	N86	N86	Erosion and ectropion of cervix uteri	C53	Malignant neoplasm of cervix uteri	22	50.9091	Dis_Dis
mergePATH:155	N86	C53	Malignant neoplasm of cervix uteri	N39	Other disorders of urinary system	2	66	Dis_Dis
mergePATH:156	N84	N84	Polyp of female genital tract	C53	Malignant neoplasm of cervix uteri	15	49.1333	Dis_Dis
mergePATH:156	N84	C53	Malignant neoplasm of cervix uteri	M79	Other soft tissue disorders, not elsewhere classified	3	48	Dis_Dis
mergePATH:156	N84	M79	Other soft tissue disorders, not elsewhere classified	N30	Cystitis	1	46	Dis_Dis
mergePATH:157	K14	C02	Malignant neoplasm of other and unspecified parts of tongue	C02_died	Malignant neoplasm of other and unspecified parts of tongue_died	1	72	Dis_diedOut
mergePATH:157	K14	K14	Diseases of tongue	C02	Malignant neoplasm of other and unspecified parts of tongue	21	59.4286	Dis_Dis
mergePATH:158	M49	M49	Spondylopathies in diseases classified elsewhere	J37	Chronic laryngitis and laryngotracheitis	20	63.65	Dis_Dis
mergePATH:159	C54	M65	Synovitis and tenosynovitis	B02	Zoster [herpes zoster]	3	51.6667	Dis_Dis
mergePATH:159	C54	M65	Synovitis and tenosynovitis	M19	Other arthrosis	2	65.5	Dis_Dis
mergePATH:159	C54	M65	Synovitis and tenosynovitis	M25	Other joint disorders, not elsewhere classified	2	65	Dis_Dis
mergePATH:159	C54	C54	Malignant neoplasm of corpus uteri	M65	Synovitis and tenosynovitis	20	50.5	Dis_Dis
mergePATH:160	G46	G46	Vascular syndromes of brain in cerebrovascular diseases	I49	Other cardiac arrhythmias	20	61.95	Dis_Dis
mergePATH:161	C56	C56	Malignant neoplasm of ovary	C56_died	Malignant neoplasm of ovary_died	1	51	Dis_diedOut
mergePATH:161	C56	C56	Malignant neoplasm of ovary	D70	Agranulocytosis	18	53.2222	Dis_Dis
mergePATH:162	I88	C83	Diffuse non-Hodgkin's lymphoma	C83_died	Diffuse non-Hodgkin's lymphoma_died	1	53	Dis_diedOut
mergePATH:162	I88	I88	Nonspecific lymphadenitis	C83	Diffuse non-Hodgkin's lymphoma	16	55.3125	Dis_Dis
mergePATH:162	I88	C83	Diffuse non-Hodgkin's lymphoma	C84	Peripheral and cutaneous T-cell lymphomas	1	20	Dis_Dis
mergePATH:163	Q20	J01	Acute sinusitis	A09	Diarrhoea and gastroenteritis of presumed infectious origin	2	5	Dis_Dis
mergePATH:163	Q20	J06	Acute upper respiratory infections of multiple and unspecified sites	J01	Acute sinusitis	5	18.5	Dis_Dis
mergePATH:163	Q20	Q20	Congenital malformations of cardiac chambers and connections	J02	Acute pharyngitis	15	9.69231	Dis_Dis
mergePATH:163	Q20	Q20	Congenital malformations of cardiac chambers and connections	J06	Acute upper respiratory infections of multiple and unspecified sites	10	13.6556	Dis_Dis
mergePATH:163	Q20	J01	Acute sinusitis	J45	Asthma	2	9.5	Dis_Dis
mergePATH:163	Q20	L23	Allergic contact dermatitis	K30	Dyspepsia	1	NA	Dis_Dis
mergePATH:163	Q20	J01	Acute sinusitis	K58	Irritable bowel syndrome	2	52	Dis_Dis
mergePATH:163	Q20	L23	Allergic contact dermatitis	L02	Cutaneous abscess, furuncle and carbuncle	1	NA	Dis_Dis
mergePATH:163	Q20	L23	Allergic contact dermatitis	L08	Other local infections of skin and subcutaneous tissue	2	NA	Dis_Dis
mergePATH:163	Q20	J02	Acute pharyngitis	L23	Allergic contact dermatitis	5	4.66667	Dis_Dis
mergePATH:163	Q20	L23	Allergic contact dermatitis	L30	Other dermatitis	1	NA	Dis_Dis
mergePATH:163	Q20	K58	Irritable bowel syndrome	L98	Other disorders of skin and subcutaneous tissue, not elsewhere classified	1	NA	Dis_Dis
mergePATH:163	Q20	L02	Cutaneous abscess, furuncle and carbuncle	L98	Other disorders of skin and subcutaneous tissue, not elsewhere classified	1	NA	Dis_Dis
mergePATH:164	D21	C44	Other malignant neoplasms of skin	C44_died	Other malignant neoplasms of skin_died	1	82	Dis_diedOut
mergePATH:164	D21	D21	Other benign neoplasms of connective and other soft tissue	C44	Other malignant neoplasms of skin	15	66.4	Dis_Dis
mergePATH:165	L05	L04	Acute lymphadenitis	J15	Bacterial pneumonia, not elsewhere classified	2	12.5	Dis_Dis
mergePATH:165	L05	L05	Pilonidal cyst	L04	Acute lymphadenitis	14	34.0714	Dis_Dis
mergePATH:166	D72	C92	Myeloid leukaemia	C92_died	Myeloid leukaemia_died	3	65.3333	Dis_diedOut
mergePATH:166	D72	D72	Other disorders of white blood cells	C92	Myeloid leukaemia	14	57.1429	Dis_Dis
mergePATH:167	B85	N73	Other female pelvic inflammatory diseases	D27	Benign neoplasm of ovary	1	25	Dis_Dis
mergePATH:167	B85	B85	Pediculosis and phthiriasis	N73	Other female pelvic inflammatory diseases	13	34.2308	Dis_Dis
mergePATH:167	B85	D27	Benign neoplasm of ovary	N80	Endometriosis	1	25	Dis_Dis
mergePATH:167	B85	N73	Other female pelvic inflammatory diseases	N80	Endometriosis	1	25	Dis_Dis
mergePATH:168	L29	L29	Pruritus	U28	NA	12	54.75	Dis_Dis
mergePATH:169	K60	K60	Fissure and fistula of anal and rectal regions	A18	Tuberculosis of other organs	11	40.4545	Dis_Dis
